# Supplementary material for: Multi-objective steel plate cutting optimization problem based on real number coding genetic algorithm
Source: Sci Rep. 2022 Dec 28;12:22472. doi: 10.1038/s41598-022-27100-2 (PMC9797486; doi:10.1038/s41598-022-27100-2)
Supplement: Supplementary file 1 — Supplementary Information 1. [file 41598_2022_27100_MOESM1_ESM.xlsx]

## Sheet: Total Log
MaterialNumber	Product 1	Product 2	Product 3	Product 4	Product 5	Product 6	Product 7	Product 8	Product 9	Product 10	Product 11	Product 12	Product 13	Product 14	Product 15	Utilization	BladeChanges	SmallMachineUses	LengthOfSurplusMaterial①	WidthOfSurplusMaterial①	LengthOfSurplusMaterial②	WidthOfSurplusMaterial②
1	5	0	5	2	0	0	1	0	0	2	0	1	0	0	0	0.920787	5	0	54787.7	178.11	2450.31	1519.91
1	3	5	4	0	1	0	2	5	6	0	1	4	1	0	2	0.917583	10	0	54787.7	114.18	2831.06	1519.91
1	3	0	4	5	1	2	1	1	0	0	3	0	0	0	2	0.912474	7	0	54787.7	114.18	0	0
1	3	0	3	5	2	0	0	0	0	0	0	0	0	0	0	0.908103	3	0	4173.08	1519.91	0	0
1	4	0	1	4	3	0	0	9	0	0	2	0	0	0	0	0.942413	5	0	54787.7	254.68	0	0
5	0	0	4	0	1	3	7	1	12	2	6	2	0	3	2	0.958581	11	0	54787.7	167.98	6661.23	1573.71
5	0	0	3	0	2	13	7	0	0	6	12	2	0	3	3	0.926103	9	0	54787.7	104.05	0	0
5	3	0	0	1	0	15	4	0	0	24	3	0	0	15	0	0.932879	7	0	8051.69	1573.71	0	0
6	0	0	6	0	0	2	1	5	10	1	0	4	10	1	2	0.867183	11	0	0	0	0	0
7	0	4	4	0	0	0	0	0	0	0	0	0	0	0	0	0.982199	2	0	54787.7	111.1	4624.53	1184.54
7	0	4	3	0	1	0	0	0	0	0	0	0	0	0	0	0.956362	2	0	4624.53	1184.54	0	0
7	0	4	1	0	2	0	0	0	0	0	0	0	0	0	0	0.97476	2	0	54787.7	251.6	4624.53	1184.54
7	0	4	0	0	3	0	0	0	0	0	0	0	0	0	0	0.97104	2	0	54787.7	187.67	4624.53	1184.54
7	4	0	0	2	0	1	0	1	3	1	3	3	0	0	5	0.90673	7	0	0	0	0	0
7	3	0	0	3	0	0	0	0	0	0	0	0	0	0	0	0.895438	2	0	8978.19	1184.54	0	0
7	2	0	0	5	0	0	0	0	0	0	0	0	0	0	0	0.950175	2	0	8978.19	1184.54	0	0
7	2	4	0	1	0	0	0	4	3	4	0	0	0	0	10	0.878155	6	0	2848.66	1184.54	0	0
7	0	4	0	4	0	0	0	3	3	0	3	4	5	0	1	0.944022	8	0	6492.52	1184.54	0	0
8	2	0	2	0	1	2	0	2	4	2	0	5	6	0	0	0.93109	9	0	0	0	0	0
9	2	0	2	0	1	0	0	1	0	0	1	0	2	0	1	0.907228	5	0	54787.7	100.01	0	0

## Sheet: Detailed Plan
Total Cutting Plan	Each interval represents one sheet of raw material
--	--		--	--	--	--	--	--	--	--	--
Length of the Single Column	Blade Change数		Product ①Number/FloatingRate	Product ②Number/FloatingRate	Product ③Number/FloatingRate	Product ④Number/FloatingRate	Product ⑤Number/FloatingRate	surplus width	If wide side surplus material can send back to the warehouse	surplus length	If long side surplus material can send back to the warehouse
54787.7	5		No.3；100%	No.3；100%	No.3；100%	No.3；100%	No.3；100%	178.11	1	93836.2	/
44831.5	3		No.1；101.1%	No.1；101.1%	No.1；101.1%			251.27	0	49004.6	/
44831.5	4		No.1；101.1%	No.1；101.1%	No.4；99%	No.4；99%		118.75	0	4173.08	/
970.16	2		No.7；108.3%	No.12；97.18%				332.89	0	3202.92	/
752.61	2		No.10；100%	No.10；100%				237.01	0	2450.31	1
--	--		--	--	--	--	--	--	--	--	--
Length of the Single Column	Blade Change数		Product ①Number/FloatingRate	Product ②Number/FloatingRate	Product ③Number/FloatingRate	Product ④Number/FloatingRate	Product ⑤Number/FloatingRate	surplus width	If wide side surplus material can send back to the warehouse	surplus length	If long side surplus material can send back to the warehouse
54787.7	5		No.3；100%	No.3；100%	No.3；100%	No.3；100%	No.5；102.4%	114.18	1	93836.2	/
44831.5	3		No.1；101.1%	No.1；101.1%	No.1；101.1%			251.27	0	49004.6	/
39229	5		No.2；100%	No.2；100%	No.2；100%	No.2；100%	No.2；100%	105.51	0	9775.61	/
890.53	4		No.9；100%	No.9；100%	No.9；100%	No.9；100%		147.59	0	8885.08	/
890.53	3		No.9；100%	No.9；100%	No.7；99.38%			119.03	0	7994.55	/
1118.73	3		No.15；90%	No.15；90%	No.8；102%			141.57	0	6875.83	/
970.16	2		No.11；100%	No.7；108.3%				137.98	0	5905.67	/
1024.87	3		No.8；93.48%	No.12；102.7%	No.13；100%			271.26	0	4880.8	/
1024.87	3		No.12；102.7%	No.12；102.7%	No.12；102.7%			103.01	0	3855.93	/
1024.87	3		No.8；93.48%	No.8；93.48%	No.8；93.48%			212.39	0	2831.06	1
--	--		--	--	--	--	--	--	--	--	--
Length of the Single Column	Blade Change数		Product ①Number/FloatingRate	Product ②Number/FloatingRate	Product ③Number/FloatingRate	Product ④Number/FloatingRate	Product ⑤Number/FloatingRate	surplus width	If wide side surplus material can send back to the warehouse	surplus length	If long side surplus material can send back to the warehouse
54787.7	5		No.3；100%	No.3；100%	No.3；100%	No.3；100%	No.5；102.4%	114.18	1	93836.2	/
44831.5	4		No.1；101.1%	No.1；101.1%	No.4；99%	No.4；99%		118.75	0	49004.6	/
44831.5	4		No.1；101.1%	No.4；99%	No.4；99%	No.4；99%		263.93	0	4173.08	/
897.32	2		No.6；100%	No.6；100%				313.79	0	3275.76	/
970.16	2		No.11；100%	No.7；108.3%				137.98	0	2305.6	/
1118.73	3		No.15；90%	No.15；90%	No.8；102%			141.57	0	1186.87	/
970.16	2		No.11；100%	No.11；100%				185.49	0	216.711	0
--	--		--	--	--	--	--	--	--	--	--
Length of the Single Column	Blade Change数		Product ①Number/FloatingRate	Product ②Number/FloatingRate	Product ③Number/FloatingRate	Product ④Number/FloatingRate	Product ⑤Number/FloatingRate	surplus width	If wide side surplus material can send back to the warehouse	surplus length	If long side surplus material can send back to the warehouse
54787.7	5		No.3；100%	No.3；100%	No.3；100%	No.5；102.4%	No.5；102.4%	50.25	0	93836.2	/
44831.5	4		No.1；101.1%	No.1；101.1%	No.4；99%	No.4；99%		118.75	0	49004.6	/
44831.5	4		No.1；101.1%	No.4；99%	No.4；99%	No.4；99%		263.93	0	4173.08	1
--	--		--	--	--	--	--	--	--	--	--
Length of the Single Column	Blade Change数		Product ①Number/FloatingRate	Product ②Number/FloatingRate	Product ③Number/FloatingRate	Product ④Number/FloatingRate	Product ⑤Number/FloatingRate	surplus width	If wide side surplus material can send back to the warehouse	surplus length	If long side surplus material can send back to the warehouse
54787.7	4		No.3；100%	No.5；102.4%	No.5；102.4%	No.5；102.4%		254.68	1	93836.2	/
44831.5	4		No.1；101.1%	No.1；101.1%	No.4；99%	No.4；99%		118.75	0	49004.6	/
44831.5	4		No.1；101.1%	No.1；101.1%	No.4；99%	No.4；99%		118.75	0	4173.08	/
1118.73	3		No.8；102%	No.8；102%	No.8；102%			212.39	0	3054.35	/
970.16	2		No.11；100%	No.11；100%				185.49	0	2084.19	/
1024.87	3		No.8；93.48%	No.8；93.48%	No.8；93.48%			212.39	0	1059.32	/
1024.87	3		No.8；93.48%	No.8；93.48%	No.8；93.48%			212.39	0	34.4508	0
--	--		--	--	--	--	--	--	--	--	--
Length of the Single Column	Blade Change数		Product ①Number/FloatingRate	Product ②Number/FloatingRate	Product ③Number/FloatingRate	Product ④Number/FloatingRate	Product ⑤Number/FloatingRate	surplus width	If wide side surplus material can send back to the warehouse	surplus length	If long side surplus material can send back to the warehouse
54787.7	5		No.3；100%	No.3；100%	No.3；100%	No.3；100%	No.5；102.4%	167.98	1	20252.6	/
890.53	3		No.9；100%	No.9；100%	No.7；99.38%			172.83	0	19362	/
752.61	2		No.10；100%	No.10；100%				290.81	0	18609.4	/
970.16	2		No.11；100%	No.12；97.18%				434.2	0	17639.3	/
1118.73	3		No.15；90%	No.15；90%	No.8；102%			195.37	0	16520.5	/
970.16	2		No.11；100%	No.7；108.3%				191.78	0	15550.4	/
897.32	2		No.6；100%	No.7；100.1%				255.93	0	14653.1	/
890.53	4		No.9；100%	No.9；100%	No.9；100%	No.9；100%		201.39	0	13762.5	/
890.53	3		No.9；100%	No.9；100%	No.7；99.38%			172.83	0	12872	/
897.32	2		No.6；100%	No.6；100%				367.59	0	11974.7	/
970.16	2		No.11；100%	No.12；97.18%				434.2	0	11004.5	/
970.16	2		No.11；100%	No.7；108.3%				191.78	0	10034.4	/
890.53	3		No.9；100%	No.9；100%	No.7；99.38%			172.83	0	9143.83	/
890.53	3		No.9；100%	No.9；100%	No.7；99.38%			172.83	0	8253.3	/
970.16	2		No.11；100%	No.11；100%				239.29	0	7283.14	/
621.91	3		No.14；100%	No.14；100%	No.14；100%			143.91	0	6661.23	1
--	--		--	--	--	--	--	--	--	--	--
Length of the Single Column	Blade Change数		Product ①Number/FloatingRate	Product ②Number/FloatingRate	Product ③Number/FloatingRate	Product ④Number/FloatingRate	Product ⑤Number/FloatingRate	surplus width	If wide side surplus material can send back to the warehouse	surplus length	If long side surplus material can send back to the warehouse
54787.7	5		No.3；100%	No.3；100%	No.3；100%	No.5；102.4%	No.5；102.4%	104.05	1	20252.6	/
970.16	2		No.11；100%	No.7；108.3%				191.78	0	19282.4	/
621.91	3		No.14；100%	No.14；100%	No.14；100%			143.91	0	18660.5	/
897.32	2		No.6；100%	No.7；100.1%				255.93	0	17763.2	/
970.16	2		No.11；100%	No.11；100%				239.29	0	16793	/
1118.73	3		No.15；90%	No.15；90%	No.15；90%			159.96	0	15674.3	/
970.16	2		No.11；100%	No.11；100%				239.29	0	14704.1	/
897.32	2		No.6；100%	No.7；100.1%				255.93	0	13806.8	/
752.61	2		No.10；100%	No.10；100%				290.81	0	13054.2	/
970.16	2		No.11；100%	No.7；108.3%				191.78	0	12084	/
897.32	2		No.6；100%	No.6；100%				367.59	0	11186.7	/
897.32	2		No.6；100%	No.7；100.1%				255.93	0	10289.4	/
970.16	2		No.11；100%	No.7；108.3%				191.78	0	9319.24	/
970.16	2		No.11；100%	No.12；97.18%				434.2	0	8349.08	/
970.16	2		No.11；100%	No.12；97.18%				434.2	0	7378.92	/
897.32	2		No.6；100%	No.6；100%				367.59	0	6481.6	/
752.61	2		No.10；100%	No.10；100%				290.81	0	5728.99	/
970.16	2		No.11；100%	No.7；108.3%				191.78	0	4758.83	/
897.32	2		No.6；100%	No.6；100%				367.59	0	3861.51	/
752.61	2		No.10；100%	No.10；100%				290.81	0	3108.9	/
897.32	2		No.6；100%	No.6；100%				367.59	0	2211.58	/
970.16	2		No.11；100%	No.11；100%				239.29	0	1241.42	/
897.32	2		No.6；100%	No.6；100%				367.59	0	344.103	0
--	--		--	--	--	--	--	--	--	--	--
Length of the Single Column	Blade Change数		Product ①Number/FloatingRate	Product ②Number/FloatingRate	Product ③Number/FloatingRate	Product ④Number/FloatingRate	Product ⑤Number/FloatingRate	surplus width	If wide side surplus material can send back to the warehouse	surplus length	If long side surplus material can send back to the warehouse
44831.5	4		No.1；101.1%	No.1；101.1%	No.1；101.1%	No.4；99%		27.37	0	30208.8	/
970.16	2		No.11；100%	No.7；108.3%				191.78	0	29238.6	/
897.32	2		No.6；100%	No.6；100%				367.59	0	28341.3	/
897.32	2		No.6；100%	No.7；100.1%				255.93	0	27444	/
970.16	2		No.11；100%	No.11；100%				239.29	0	26473.8	/
752.61	2		No.10；100%	No.10；100%				290.81	0	25721.2	/
897.32	2		No.6；100%	No.6；100%				367.59	0	24823.9	/
621.91	3		No.14；100%	No.14；100%	No.14；100%			143.91	0	24202	/
621.91	3		No.14；100%	No.14；100%	No.14；100%			143.91	0	23580.1	/
897.32	2		No.6；100%	No.6；100%				367.59	0	22682.7	/
897.32	2		No.6；100%	No.6；100%				367.59	0	21785.4	/
897.32	2		No.6；100%	No.7；100.1%				255.93	0	20888.1	/
752.61	2		No.10；100%	No.10；100%				290.81	0	20135.5	/
897.32	2		No.6；100%	No.6；100%				367.59	0	19238.2	/
621.91	3		No.14；100%	No.14；100%	No.14；100%			143.91	0	18616.3	/
621.91	3		No.14；100%	No.14；100%	No.14；100%			143.91	0	17994.3	/
752.61	2		No.10；100%	No.10；100%				290.81	0	17241.7	/
897.32	2		No.6；100%	No.7；100.1%				255.93	0	16344.4	/
897.32	2		No.6；100%	No.6；100%				367.59	0	15447.1	/
752.61	2		No.10；100%	No.10；100%				290.81	0	14694.5	/
752.61	2		No.10；100%	No.10；100%				290.81	0	13941.9	/
621.91	3		No.14；100%	No.14；100%	No.14；100%			143.91	0	13320	/
752.61	2		No.10；100%	No.10；100%				290.81	0	12567.4	/
752.61	2		No.10；100%	No.10；100%				290.81	0	11814.7	/
752.61	2		No.10；100%	No.10；100%				290.81	0	11062.1	/
752.61	2		No.10；100%	No.10；100%				290.81	0	10309.5	/
752.61	2		No.10；100%	No.10；100%				290.81	0	9556.91	/
752.61	2		No.10；100%	No.10；100%				290.81	0	8804.3	/
752.61	2		No.10；100%	No.10；100%				290.81	0	8051.69	1
--	--		--	--	--	--	--	--	--	--	--
Length of the Single Column	Blade Change数		Product ①Number/FloatingRate	Product ②Number/FloatingRate	Product ③Number/FloatingRate	Product ④Number/FloatingRate	Product ⑤Number/FloatingRate	surplus width	If wide side surplus material can send back to the warehouse	surplus length	If long side surplus material can send back to the warehouse
54787.7	3		No.3；100%	No.3；100%	No.3；100%			39.91	0	83782.6	/
54787.7	3		No.3；100%	No.3；100%	No.3；100%			39.91	0	28994.9	/
1024.87	2		No.8；93.48%	No.13；100%				68.64	0	27970	/
890.53	2		No.9；100%	No.9；100%				158.83	0	27079.5	/
752.61	1		No.10；100%					203.54	0	26326.9	/
890.53	2		No.9；100%	No.9；100%				158.83	0	25436.4	/
890.53	2		No.9；100%	No.9；100%				158.83	0	24545.8	/
890.53	2		No.9；100%	No.9；100%				158.83	0	23655.3	/
1024.87	2		No.13；100%	No.13；100%				163.97	0	22630.4	/
897.32	1		No.6；100%					241.93	0	21733.1	/
1024.87	2		No.8；93.48%	No.13；100%				68.64	0	20708.2	/
890.53	1		No.7；99.38%					130.27	0	19817.7	/
970.16	1		No.12；97.18%					372.69	0	18847.6	/
621.91	1		No.14；100%					368.39	0	18225.7	/
1024.87	2		No.8；93.48%	No.13；100%				68.64	0	17200.8	/
1118.73	1		No.15；90%					373.74	0	16082.1	/
1118.73	1		No.15；90%					373.74	0	14963.3	/
1024.87	2		No.13；100%	No.13；100%				163.97	0	13938.5	/
970.16	1		No.12；97.18%					372.69	0	12968.3	/
1024.87	2		No.8；93.48%	No.13；100%				68.64	0	11943.4	/
897.32	1		No.6；100%					241.93	0	11046.1	/
890.53	2		No.9；100%	No.9；100%				158.83	0	10155.6	/
1024.87	2		No.12；102.7%	No.13；100%				32.18	0	9130.71	/
970.16	1		No.12；97.18%					372.69	0	8160.55	/
1024.87	2		No.8；93.48%	No.13；100%				68.64	0	7135.68	0
--	--		--	--	--	--	--	--	--	--	--
Length of the Single Column	Blade Change数		Product ①Number/FloatingRate	Product ②Number/FloatingRate	Product ③Number/FloatingRate	Product ④Number/FloatingRate	Product ⑤Number/FloatingRate	surplus width	If wide side surplus material can send back to the warehouse	surplus length	If long side surplus material can send back to the warehouse
54787.7	4		No.3；100%	No.3；100%	No.3；100%	No.3；100%		111.1	1	43853.5	/
39229	4		No.2；100%	No.2；100%	No.2；100%	No.2；100%		53.02	0	4624.53	1
--	--		--	--	--	--	--	--	--	--	--
Length of the Single Column	Blade Change数		Product ①Number/FloatingRate	Product ②Number/FloatingRate	Product ③Number/FloatingRate	Product ④Number/FloatingRate	Product ⑤Number/FloatingRate	surplus width	If wide side surplus material can send back to the warehouse	surplus length	If long side surplus material can send back to the warehouse
54787.7	4		No.3；100%	No.3；100%	No.3；100%	No.5；102.4%		47.17	0	43853.5	/
39229	4		No.2；100%	No.2；100%	No.2；100%	No.2；100%		53.02	0	4624.53	1
--	--		--	--	--	--	--	--	--	--	--
Length of the Single Column	Blade Change数		Product ①Number/FloatingRate	Product ②Number/FloatingRate	Product ③Number/FloatingRate	Product ④Number/FloatingRate	Product ⑤Number/FloatingRate	surplus width	If wide side surplus material can send back to the warehouse	surplus length	If long side surplus material can send back to the warehouse
54787.7	3		No.3；100%	No.5；102.4%	No.5；102.4%			251.6	1	43853.5	/
39229	4		No.2；100%	No.2；100%	No.2；100%	No.2；100%		53.02	0	4624.53	1
--	--		--	--	--	--	--	--	--	--	--
Length of the Single Column	Blade Change数		Product ①Number/FloatingRate	Product ②Number/FloatingRate	Product ③Number/FloatingRate	Product ④Number/FloatingRate	Product ⑤Number/FloatingRate	surplus width	If wide side surplus material can send back to the warehouse	surplus length	If long side surplus material can send back to the warehouse
54787.7	3		No.5；102.4%	No.5；102.4%	No.5；102.4%			187.67	1	43853.5	/
39229	4		No.2；100%	No.2；100%	No.2；100%	No.2；100%		53.02	0	4624.53	1
--	--		--	--	--	--	--	--	--	--	--
Length of the Single Column	Blade Change数		Product ①Number/FloatingRate	Product ②Number/FloatingRate	Product ③Number/FloatingRate	Product ④Number/FloatingRate	Product ⑤Number/FloatingRate	surplus width	If wide side surplus material can send back to the warehouse	surplus length	If long side surplus material can send back to the warehouse
44831.5	3		No.1；101.1%	No.1；101.1%	No.4；99%			61.08	0	53809.7	/
44831.5	3		No.1；101.1%	No.1；101.1%	No.4；99%			61.08	0	8978.19	/
897.32	1		No.6；100%					581.48	0	8080.87	/
1118.73	2		No.15；90%	No.15；90%				242.04	0	6962.14	/
970.16	2		No.11；100%	No.12；97.18%				45.03	0	5991.98	/
970.16	2		No.11；100%	No.12；97.18%				45.03	0	5021.82	/
890.53	3		No.9；100%	No.9；100%	No.9；100%			155.3	0	4131.29	/
1118.73	2		No.15；90%	No.15；90%				242.04	0	3012.56	/
752.61	1		No.10；100%					543.09	0	2259.95	/
1118.73	2		No.15；90%	No.8；102%				277.45	0	1141.23	/
970.16	2		No.11；100%	No.12；97.18%				45.03	0	171.067	0
--	--		--	--	--	--	--	--	--	--	--
Length of the Single Column	Blade Change数		Product ①Number/FloatingRate	Product ②Number/FloatingRate	Product ③Number/FloatingRate	Product ④Number/FloatingRate	Product ⑤Number/FloatingRate	surplus width	If wide side surplus material can send back to the warehouse	surplus length	If long side surplus material can send back to the warehouse
44831.5	3		No.1；101.1%	No.1；101.1%	No.4；99%			61.08	0	53809.7	/
44831.5	3		No.1；101.1%	No.4；99%	No.4；99%			206.26	0	8978.19	1
--	--		--	--	--	--	--	--	--	--	--
Length of the Single Column	Blade Change数		Product ①Number/FloatingRate	Product ②Number/FloatingRate	Product ③Number/FloatingRate	Product ④Number/FloatingRate	Product ⑤Number/FloatingRate	surplus width	If wide side surplus material can send back to the warehouse	surplus length	If long side surplus material can send back to the warehouse
44831.5	3		No.1；101.1%	No.1；101.1%	No.4；99%			61.08	0	53809.7	/
44831.5	4		No.4；99%	No.4；99%	No.4；99%	No.4；99%		73.74	0	8978.19	1
--	--		--	--	--	--	--	--	--	--	--
Length of the Single Column	Blade Change数		Product ①Number/FloatingRate	Product ②Number/FloatingRate	Product ③Number/FloatingRate	Product ④Number/FloatingRate	Product ⑤Number/FloatingRate	surplus width	If wide side surplus material can send back to the warehouse	surplus length	If long side surplus material can send back to the warehouse
44831.5	3		No.1；101.1%	No.1；101.1%	No.4；99%			61.08	0	53809.7	/
39229	4		No.2；100%	No.2；100%	No.2；100%	No.2；100%		53.02	0	14580.7	/
1118.73	2		No.15；90%	No.15；90%				242.04	0	13462	/
1118.73	2		No.15；90%	No.15；90%				242.04	0	12343.3	/
890.53	3		No.9；100%	No.9；100%	No.9；100%			155.3	0	11452.7	/
1118.73	2		No.15；90%	No.8；102%				277.45	0	10334	/
752.61	1		No.10；100%					543.09	0	9581.4	/
1118.73	2		No.15；90%	No.15；90%				242.04	0	8462.68	/
1118.73	2		No.15；90%	No.8；102%				277.45	0	7343.95	/
752.61	1		No.10；100%					543.09	0	6591.34	/
752.61	1		No.10；100%					543.09	0	5838.73	/
752.61	1		No.10；100%					543.09	0	5086.12	/
1118.73	2		No.15；90%	No.8；102%				277.45	0	3967.39	/
1118.73	2		No.15；90%	No.8；102%				277.45	0	2848.66	1
--	--		--	--	--	--	--	--	--	--	--
Length of the Single Column	Blade Change数		Product ①Number/FloatingRate	Product ②Number/FloatingRate	Product ③Number/FloatingRate	Product ④Number/FloatingRate	Product ⑤Number/FloatingRate	surplus width	If wide side surplus material can send back to the warehouse	surplus length	If long side surplus material can send back to the warehouse
44831.5	4		No.4；99%	No.4；99%	No.4；99%	No.4；99%		73.74	0	53809.7	/
39229	4		No.2；100%	No.2；100%	No.2；100%	No.2；100%		53.02	0	14580.7	/
1024.87	3		No.13；100%	No.13；100%	No.13；100%			163.01	0	13555.9	/
1024.87	3		No.12；102.7%	No.13；100%	No.13；100%			31.22	0	12531	/
1118.73	2		No.8；102%	No.8；102%				312.86	0	11412.3	/
1118.73	2		No.15；90%	No.8；102%				277.45	0	10293.5	/
970.16	2		No.11；100%	No.12；97.18%				45.03	0	9323.37	/
970.16	2		No.11；100%	No.12；97.18%				45.03	0	8353.21	/
970.16	2		No.11；100%	No.12；97.18%				45.03	0	7383.05	/
890.53	3		No.9；100%	No.9；100%	No.9；100%			155.3	0	6492.52	1
--	--		--	--	--	--	--	--	--	--	--
Length of the Single Column	Blade Change数		Product ①Number/FloatingRate	Product ②Number/FloatingRate	Product ③Number/FloatingRate	Product ④Number/FloatingRate	Product ⑤Number/FloatingRate	surplus width	If wide side surplus material can send back to the warehouse	surplus length	If long side surplus material can send back to the warehouse
54787.7	3		No.3；100%	No.3；100%	No.5；102.4%			10.01	0	59286.5	/
44831.5	2		No.1；101.1%	No.1；101.1%				33.26	0	14455	/
1024.87	2		No.12；102.7%	No.13；100%				66.21	0	13430.1	/
1024.87	2		No.13；100%	No.13；100%				198	0	12405.2	/
1024.87	2		No.12；102.7%	No.13；100%				66.21	0	11380.4	/
1024.87	2		No.12；102.7%	No.13；100%				66.21	0	10355.5	/
970.16	1		No.12；97.18%					406.72	0	9385.34	/
897.32	1		No.6；100%					275.96	0	8488.02	/
1024.87	2		No.12；102.7%	No.13；100%				66.21	0	7463.15	/
890.53	2		No.9；100%	No.9；100%				192.86	0	6572.62	/
1118.73	2		No.8；102%	No.8；102%				7.34	0	5453.9	/
897.32	1		No.6；100%					275.96	0	4556.58	/
752.61	1		No.10；100%					237.57	0	3803.97	/
890.53	2		No.9；100%	No.9；100%				192.86	0	2913.44	/
752.61	1		No.10；100%					237.57	0	2160.83	0
--	--		--	--	--	--	--	--	--	--	--
Length of the Single Column	Blade Change数		Product ①Number/FloatingRate	Product ②Number/FloatingRate	Product ③Number/FloatingRate	Product ④Number/FloatingRate	Product ⑤Number/FloatingRate	surplus width	If wide side surplus material can send back to the warehouse	surplus length	If long side surplus material can send back to the warehouse
54787.7	3		No.3；100%	No.3；100%	No.5；102.4%			100.01	1	49850	/
44831.5	2		No.1；101.1%	No.1；101.1%				123.26	0	5018.43	/
1118.73	2		No.15；90%	No.8；102%				61.93	0	3899.71	/
1024.87	2		No.13；100%	No.13；100%				288	0	2874.84	/
970.16	1		No.11；100%					301.81	0	1904.68	0

## Sheet: Sheet1
Number of sheets of raw materials used	20
Total Utilization	0.927582
Total BladeChanges	115
Total SmallMachineUses	0
