# Supplementary material for: Multi-objective steel plate cutting optimization problem based on real number coding genetic algorithm
Source: Sci Rep. 2022 Dec 28;12:22472. doi: 10.1038/s41598-022-27100-2 (PMC9797486; doi:10.1038/s41598-022-27100-2)
Supplement: Supplementary file 2 — Supplementary Information 2. [file 41598_2022_27100_MOESM2_ESM.zip]

Archive with 42 entries (41 files):
- MatlabModelSolver/
- MatlabModelSolver/enlarge.m
- MatlabModelSolver/initial2.m
- MatlabModelSolver/main2.m
- MatlabModelSolver/optimize.m
- MatlabModelSolver/optimize2.m
- MatlabModelSolver/plan_find_Q3.m
- MatlabModelSolver/plan_find_Q4.m
- MatlabModelSolver/Plan_find_Step2_Q3.m
- MatlabModelSolver/Plan_find_Step2_Q4.m
- MatlabModelSolver/PlanArrange.m
- MatlabModelSolver/production.m
- MatlabModelSolver/Q3_main.m
- MatlabModelSolver/Q4_main.m
- MatlabModelSolver/SingleCutPlanOutput.m
- MatlabModelSolver/static_production.m
- MatlabModelSolver/viarate.m
- MatlabModelSolver/VisibleCutPlan.m
- MatlabModelSolver/CanJoin.mat
- MatlabModelSolver/CanJoin_Q3.mat
- MatlabModelSolver/Final_PLANs_Q3.mat
- MatlabModelSolver/Final_PLANs_Q4.mat
- MatlabModelSolver/good_popu.mat
- MatlabModelSolver/good_population_Q3.mat
- MatlabModelSolver/good_population_Q4.mat
- MatlabModelSolver/GoodGene.mat
- MatlabModelSolver/juan_liao_fang_an.mat
- MatlabModelSolver/plan.mat
- MatlabModelSolver/PLANs_Banliao_Q3.mat
- MatlabModelSolver/PLANs_Banliao_Q4.mat
- MatlabModelSolver/PLANs_Juanliao_Q3.mat
- MatlabModelSolver/PLANs_Juanliao_Q4.mat
- MatlabModelSolver/PLANs_Q3.mat
- MatlabModelSolver/PLANs_Q4.mat
- MatlabModelSolver/附件3_4.xlsx
- MatlabModelSolver/arrangeBanLiao.m
- MatlabModelSolver/copulate.m
- MatlabModelSolver/CutPlanOutput.m
- MatlabModelSolver/cutplot.m
- MatlabModelSolver/DoSolution.m
- MatlabModelSolver/DoSolution2.m
- README.txt
