# Supplementary material for: Multi-objective steel plate cutting optimization problem based on real number coding genetic algorithm
Source: Sci Rep. 2022 Dec 28;12:22472. doi: 10.1038/s41598-022-27100-2 (PMC9797486; doi:10.1038/s41598-022-27100-2)
Supplement: Supplementary file 2 — Supplementary Information 2. [file 41598_2022_27100_MOESM2_ESM.zip › MatlabModelSolver/enlarge.m]

function [cut_plan_unopti,production_now,total_num,success]=enlarge(cut_plan,Final_PLANs,material,product,production_now)
%% 约束满足函数
% 函数功能 将不满足约束条件的解使之满足约束条件

%% 检查使用的原料张数是否超限，若是，删除多余
mission=[product(1:5,3)',zeros(1,10)];
Mnum=zeros(1,length(material(:,1)));
MnumLimit=material(:,3);
for i=1:length(material(:,1))
    if isempty(Final_PLANs{1,i})
        MnumLimit(i)=0;
    end
end
Mnum_Over=zeros(1,length(Mnum));
Mnum_Surplus=zeros(1,length(Mnum));
for i=1:length(cut_plan)
    if ~isempty(cut_plan{1,i})
        Mnum(i)=sum(cut_plan{1,i}(:,2));
        if Mnum(i)>MnumLimit(i)
            Mnum_Over(i)=Mnum(i)-MnumLimit(i);
        elseif Mnum(i)<MnumLimit(i)
            Mnum_Surplus(i)=MnumLimit(i)-Mnum(i);
        end
    end
end
Over_list=find(Mnum_Over>0);
if any(Over_list)
    for i=Over_list
        while Mnum_Over(i)>0
            can_reduce=find(cut_plan{1,i}(:,2)>0);
            chooseP=can_reduce(randi(length(can_reduce)));
            Mnum_Over(i)=Mnum_Over(i)-1;
            cut_plan{1,i}(chooseP,2)=cut_plan{1,i}(chooseP,2)-1;
            production_now(2,:)=production_now(2,:)-Final_PLANs{1,i}{chooseP+1,3}(2,:);
        end
    end
end

%% 检查是否满足生产需求，若不满足，进行补全
OK_for_production=0;
over_production=production_now(2,:)-mission(1,:);
if isempty(find(over_production<0,1))
    OK_for_production=1;
end

%% 补全作业开始
time=0;
if OK_for_production==0
    while OK_for_production==0
        time=time+1;
        Mnum_Surplus1=Mnum_Surplus;
        cut_plan1=cut_plan;
        production_now1=production_now;
        while 1
            can_add=find(Mnum_Surplus1>0);
            if isempty(can_add)
                break
            end
            chooseM=can_add(randi(length(can_add)));
            if ~isempty(Final_PLANs{1,chooseM})
                Mnum_Surplus1(chooseM)=Mnum_Surplus1(chooseM)-1;
                chooseP=randi(length(cut_plan1{1,chooseM}(:,2)));
                
                cut_plan1{1,chooseM}(chooseP,2)=cut_plan1{1,chooseM}(chooseP,2)+1;
                production_now1(2,:)=production_now1(2,:)+Final_PLANs{1,chooseM}{chooseP+1,3}(2,:);
                over_production=production_now1(2,:)-mission(1,:);
                if isempty(find(over_production<0,1))
                    OK_for_production=1;
                    cut_plan=cut_plan1;
                    production_now=production_now1;
                    break
                end
                if ~any(Mnum_Surplus)
                    break
                end
            end
        end
        if time>1000
            break
        end
    end   
end
cut_plan_unopti=cut_plan;


if time>1000
    success=0;% 有效化失败
else
    success=1;% 有效化成功
end
total_num=0;
for i=1:length(cut_plan_unopti)
    if ~isempty(cut_plan_unopti{1,i})
        total_num=total_num+sum(cut_plan_unopti{1,i}(:,2));
    end
end
end
    
