# Supplementary material for: Multi-objective steel plate cutting optimization problem based on real number coding genetic algorithm
Source: Sci Rep. 2022 Dec 28;12:22472. doi: 10.1038/s41598-022-27100-2 (PMC9797486; doi:10.1038/s41598-022-27100-2)
Supplement: Supplementary file 2 — Supplementary Information 2. [file 41598_2022_27100_MOESM2_ESM.zip › MatlabModelSolver/initial2.m]

function [cut_plan_unopti,production_now]=initial2(Final_PLANs,material,product)
%% 初始化函数2
%该初始化函数只完成卷料订单
%% 主要代码
mission=product(1:5,3)';
MISSION_COMPLETE=zeros(1,length(mission));
CanChoose=zeros(1,length(Final_PLANs(1,:)));
ChooseLimit=zeros(1,length(Final_PLANs(1,:)));
for i=1:length(Final_PLANs(1,:))
    if ~isempty(Final_PLANs{1,i})
        CanChoose(i)=1;
        ChooseLimit(i)=material(i,3);
    else
        ChooseLimit(i)=0;
    end
end

ChooseList=find(CanChoose==1);
cut_plan_unopti=cell(1,length(material(:,1)));
for i=1:length(Final_PLANs(1,:))
    if CanChoose(i)==1
        a=[];
        for j=1:length(Final_PLANs{1,i}(:,1))-1
            a=[a;j,0];
        end
        cut_plan_unopti{1,i}=a;
    end
end


while ~all(MISSION_COMPLETE)
    for i=1:length(Final_PLANs(1,:))
        if CanChoose(i)==1
            for j=1:ChooseLimit(i)
                chooseP=randi(length(Final_PLANs{1,i}(:,1))-1);
                cut_plan_unopti{1,i}(chooseP,2)=cut_plan_unopti{1,i}(chooseP,2)+1;
            end
        end
    end
    production_now=[1:1:length(product(:,1));zeros(1,length(product(:,1)))];
    for i=1:length(cut_plan_unopti(1,:))
        if ~isempty(cut_plan_unopti{1,i})
            for j=1:length(cut_plan_unopti{1,i}(:,1))
                [now_production]=production(Final_PLANs,product,i,j);
                production_now(2,:)=production_now(2,:)+now_production(2,:)*cut_plan_unopti{1,i}(j,2);
            end
        end
    end
    for i=1:length(MISSION_COMPLETE)
        if mission(i)<=production_now(2,i)
            MISSION_COMPLETE(i)=1;
        end
    end
end

end
