# Supplementary material for: Multi-objective steel plate cutting optimization problem based on real number coding genetic algorithm
Source: Sci Rep. 2022 Dec 28;12:22472. doi: 10.1038/s41598-022-27100-2 (PMC9797486; doi:10.1038/s41598-022-27100-2)
Supplement: Supplementary file 2 — Supplementary Information 2. [file 41598_2022_27100_MOESM2_ESM.zip › MatlabModelSolver/main2.m]

clear
clc
%% 数据读取
load('CanJoin.mat')
load('Final_PLANs.mat')
load('plan.mat')
load('PLANs.mat')
load('PLANs_Juanliao.mat')
material=xlsread('附件3_4.xlsx','原料','B2:D11');
product=xlsread('附件3_4.xlsx','订单','B2:E16');
%% 遗传算法 参数设置
population_size=20;  %种群大小
generation_num=30;   %遗传代数
variation_rate=0.15;   %变异概率
numtime_arrangeBanLiao=5; %板料优化次数
%% 主程序
tic
population=cell(population_size,3);
adaptation=zeros(generation_num,1);
%初始种群生成
for num=1:population_size
    [cut_plan_unopti,production_now]=initial2(Final_PLANs,material,product);
    [cut_plan_optimi,production_now,total_num]=optimize(cut_plan_unopti,Final_PLANs,material,product,production_now);
    population{num,1}=cut_plan_optimi;
    population{num,2}=production_now;
    population{num,3}=total_num;
end


%遗传
for gene=1:generation_num
    %交配 新一代个体
    [new_population]=copulate(population);
    %变异 新一代个体
    for i=1:length(new_population(:,1))
        if rand<variation_rate
            new_population{i,1}=viarate(new_population{i,1});
        end
    end
    %新个体 适应度信息计算
    for i=1:length(new_population(:,1))
        new_population{i,2}=static_production(Final_PLANs,new_population{i,1});
        total_num=0;
        for j=1:length(new_population{i,1}(1,:))
            if ~isempty(new_population{i,1}{1,j})
                total_num=total_num+sum(new_population{i,1}{1,j}(:,2));
            end
        end
        new_population{i,3}=total_num;
    end
    %使新个体 满足约束
    for i=1:length(new_population(:,1))
        [new_population{i,1},new_population{i,2},new_population{i,3},success]=enlarge(new_population{i,1},Final_PLANs,material,product,new_population{i,2});
        if success==0
            new_population{i,1}=[];
            new_population{i,2}=[];
            new_population{i,3}=[];
        end
    end
    %强化新个体的适应性
    for i=1:length(new_population(:,1))
        if ~isempty(new_population{i,1})
            [new_population{i,1},new_population{i,2},new_population{i,3}]=optimize(new_population{i,1},Final_PLANs,material,product,new_population{i,2});
        end
    end
    %整合整体种群，淘汰劣势个体
    for i=1:length(new_population(:,1))
        if ~isempty(new_population{i,1})
            population=[population;new_population(i,:)];
        end
    end
    total_num_list=[];
    for i=1:length(population(:,1))
        total_num_list=[total_num_list;population{i,3}];
    end
    [a,b]=sort(total_num_list);
    c={};
    for i=1:population_size
        c=[c;population(b(i),:)];
    end
    population=c;
    %计算种群适应度
    adaptation1=0;
    for i=1:length(population(:,1))
        adaptation1=adaptation1+population{i,3};
    end
    adaptation(gene,1)=adaptation1/population_size;
    
end
% 以下是经过约两万代时产生的较优越的初始种群
%load('good_population')
Best_Popu=population(1,:);

%% 板料排样以及解处理

maxA=0;
minB=1000;
for time=1:numtime_arrangeBanLiao
    % 板料排样以及优化
    [surplusM_log,nM_total,production_now,PLANs_banliao]=arrangeBanLiao(Best_Popu,product,material,Final_PLANs,PLANs);
    % 个解处理
    final_information=DoSolution(Best_Popu,surplusM_log,product,material,Final_PLANs);
    %评价
    %A为总成材率，B为总换刀次数
    S_total=0;
    S_t_effective=0;
    B=0;
    for i=2:length(final_information(:,1))
        S_total=S_total+material(final_information{i,1},1)*material(final_information{i,1},2);
        S_t_effective=S_t_effective+material(final_information{i,1},1)*material(final_information{i,1},2)*final_information{i,length(final_information(1,:))-4};
        B=B+final_information{i,length(final_information(1,:))-3};
    end
    A=S_t_effective/S_total;
    if maxA<A
        Final_Information=final_information;
        Production_Now=production_now;
        maxA=A;
        minB=B;
    elseif A==maxA
        if B<minB
            Final_Information=final_information;
            Production_Now=production_now;
            minB=B;
        end
    end
end
    
toc
%% 解的正常化处理
n_pro_total=zeros(1,length(product(:,1)));
mission=product(:,3)';
for i=2:length(Final_Information(:,1))
    for j=2:length(product(:,1))+1
        n_pro_total(j-1)=n_pro_total(j-1)+Final_Information{i,j};
    end
    now=mission-n_pro_total;
    for j=2:length(product(:,1))+1
        if now(j-1)<0
            Final_Information{i,j}=Final_Information{i,j}+now(j-1);
            Production_Now(2,j-1)=Production_Now(2,j-1)+now(j-1);
            n_pro_total(j-1)=n_pro_total(j-1)+now(j-1);
        end
    end
end

%% 适应度曲线的绘制
figure
plot([1:1:length(adaptation)],adaptation)
xlabel('遗传代数')
ylabel('平均消耗原料张数')
title('适应度收敛曲线')

%% 切割方案可视化处理
total_N_M=1;
for i=2:length(Final_Information(:,1))
    
    %juanliao
    number_M=Final_Information{i,1};
    number=[];
    if Final_Information{i,1}==Final_Information{i-1,1}
        total_N_M=total_N_M+1;
    else
        total_N_M=1;
    end
    now_N_M=0;
    for j=1:length(Best_Popu{1,1}{1,number_M}(:,1))
        if Best_Popu{1,1}{1,number_M}(j,2)~=0
            for k=1:Best_Popu{1,1}{1,number_M}(j,2)
                now_N_M=now_N_M+1;
                if total_N_M==now_N_M
                    number=j;
                    break
                end
            end
        end
        if ~isempty(number)
            break
        end
    end
    %banliao
    SurplusM_cutlog=[];
    for j=2:length(surplusM_log{1,number_M}(:,1))
        if length(surplusM_log{1,number_M}{j,1})==2
            if surplusM_log{1,number_M}{j,1}(1,2)==total_N_M
                SurplusM_cutlog=surplusM_log{1,number_M}{j,2};
            end
        else
            SurplusM_cutlog=surplusM_log{1,number_M}{j,2};
        end
    end
    % plot
    %cutplot(Final_Information{i,1},number,i-1,PLANs_banliao,PLANs_Juanliao,Final_PLANs,product,material,SurplusM_cutlog)

    
end

%% 详细切割方法的输出
%output
CutPlanExcel=CutPlanOutput(Final_Information,PLANs_banliao,PLANs_Juanliao,Final_PLANs,product,material,Best_Popu,surplusM_log);
