# Supplementary material for: Multi-objective steel plate cutting optimization problem based on real number coding genetic algorithm
Source: Sci Rep. 2022 Dec 28;12:22472. doi: 10.1038/s41598-022-27100-2 (PMC9797486; doi:10.1038/s41598-022-27100-2)
Supplement: Supplementary file 2 — Supplementary Information 2. [file 41598_2022_27100_MOESM2_ESM.zip › MatlabModelSolver/optimize.m]

function [cut_plan_optimi,production_now,total_num]=optimize(cut_plan_unopti,Final_PLANs,material,product,production_now)
%% 个体解优化函数
%函数功能 实现个解多用原料的删除
%% 函数主体
mission=product(:,3)';
S=zeros(length(material(:,1)),1);
for i=1:length(material(:,1))
    S(i)=material(i,1)*material(i,2);
end

while 1
    CanReduceP=cell(1,length(cut_plan_unopti(1,:)));
    CanReduceM=zeros(1,length(cut_plan_unopti));
    for i=1:length(CanReduceM)
        if ~isempty(Final_PLANs{1,i})
            CanReduceP{1,i}=[cut_plan_unopti{1,i}(:,1),zeros(length(cut_plan_unopti{1,i}(:,1)),1)];
        end
    end
    for i=1:length(cut_plan_unopti)
        if ~isempty(cut_plan_unopti{1,i})
            if any(cut_plan_unopti{1,i}(:,2))
                for j=1:length(cut_plan_unopti{1,i})
                    if cut_plan_unopti{1,i}(j,2)~=0
                        pre_try=[production_now(1,:);production_now(2,:)-Final_PLANs{1,i}{j+1,3}(2,:)];
                        predict=pre_try(2,1:5)-mission(1:5);
                        a=find(predict<0,1);
                        if isempty(a)
                            CanReduceP{1,i}(j,2)=1;
                        end
                    end
                end
                if any(CanReduceP{1,i}(:,2))
                    CanReduceM(i)=1;
                end
            end
        end
    end
    
    
    mode=randi(1);
    if mode==1
        a=find(CanReduceM==1);
        if any(a)
            chooseM=a(randi(length(a)));
            b=find(CanReduceP{1,chooseM}(:,2)>0);
            chooseP=b(randi(length(b)));
            cut_plan_unopti{1,chooseM}(chooseP,2)=cut_plan_unopti{1,chooseM}(chooseP,2)-1;
            production_now(2,:)=production_now(2,:)-Final_PLANs{1,chooseM}{chooseP+1,3}(2,:);
        else
            break
        end
    end
end
cut_plan_optimi=cut_plan_unopti;
total_num=0;
for i=1:length(cut_plan_optimi)
    if ~isempty(cut_plan_optimi{1,i})
        total_num=total_num+sum(cut_plan_optimi{1,i}(:,2));
    end
end
end
