# Supplementary material for: Multi-objective steel plate cutting optimization problem based on real number coding genetic algorithm
Source: Sci Rep. 2022 Dec 28;12:22472. doi: 10.1038/s41598-022-27100-2 (PMC9797486; doi:10.1038/s41598-022-27100-2)
Supplement: Supplementary file 2 — Supplementary Information 2. [file 41598_2022_27100_MOESM2_ESM.zip › MatlabModelSolver/optimize2.m]

function [surplusM_log,production_now]=optimize2(surplusM_log,PLANs_banliao,product,production_now)
SurplusM_log=surplusM_log;
while 1
    mission=product(:,3)';
    CanReduce_list=[];
    for i=1:length(SurplusM_log(1,:))
        if length(SurplusM_log{1,i}(:,1))>1
            for j=2:length(SurplusM_log{1,i}(:,1))
                for k=1:length(SurplusM_log{1,i}{j,2})
                    pre_production=production_now(2,:);
                    for l=1:4
                        if PLANs_banliao{1,i}(SurplusM_log{1,i}{j,2}(1,k),2*l-1)~=0
                            pre_production(PLANs_banliao{1,i}(SurplusM_log{1,i}{j,2}(1,k),2*l-1))=pre_production(PLANs_banliao{1,i}(SurplusM_log{1,i}{j,2}(1,k),2*l-1))-PLANs_banliao{1,i}(SurplusM_log{1,i}{j,2}(1,k),2*l);
                        end
                    end
                    predict=pre_production-mission;
                    a=find(predict<0,1);
                    if isempty(a)
                        CanReduce_list=[CanReduce_list;i,j,k];
                    end
                end
            end
        end
    end
    
    if ~isempty(CanReduce_list)
        Choose=randi(length(CanReduce_list(:,1)));
        for i=1:4
            if PLANs_banliao{1,CanReduce_list(Choose,1)}(SurplusM_log{1,CanReduce_list(Choose,1)}{CanReduce_list(Choose,2),2}(1,CanReduce_list(Choose,3)),2*i-1)~=0
                production_now(2,PLANs_banliao{1,CanReduce_list(Choose,1)}(SurplusM_log{1,CanReduce_list(Choose,1)}{CanReduce_list(Choose,2),2}(1,CanReduce_list(Choose,3)),2*i-1))=production_now(2,PLANs_banliao{1,CanReduce_list(Choose,1)}(SurplusM_log{1,CanReduce_list(Choose,1)}{CanReduce_list(Choose,2),2}(1,CanReduce_list(Choose,3)),2*i-1))-PLANs_banliao{1,CanReduce_list(Choose,1)}(SurplusM_log{1,CanReduce_list(Choose,1)}{CanReduce_list(Choose,2),2}(1,CanReduce_list(Choose,3)),2*i);
                SurplusM_log{1,CanReduce_list(Choose,1)}{CanReduce_list(Choose,2),4}(2,PLANs_banliao{1,CanReduce_list(Choose,1)}(SurplusM_log{1,CanReduce_list(Choose,1)}{CanReduce_list(Choose,2),2}(1,CanReduce_list(Choose,3)),2*i-1))=SurplusM_log{1,CanReduce_list(Choose,1)}{CanReduce_list(Choose,2),4}(2,PLANs_banliao{1,CanReduce_list(Choose,1)}(SurplusM_log{1,CanReduce_list(Choose,1)}{CanReduce_list(Choose,2),2}(1,CanReduce_list(Choose,3)),2*i-1))-PLANs_banliao{1,CanReduce_list(Choose,1)}(SurplusM_log{1,CanReduce_list(Choose,1)}{CanReduce_list(Choose,2),2}(1,CanReduce_list(Choose,3)),2*i);
            end
        end
        SurplusM_log{1,CanReduce_list(Choose,1)}{CanReduce_list(Choose,2),2}(CanReduce_list(Choose,3))=[];
    else
        break
    end
end
surplusM_log=SurplusM_log;
