# Supplementary material for: Multi-objective steel plate cutting optimization problem based on real number coding genetic algorithm
Source: Sci Rep. 2022 Dec 28;12:22472. doi: 10.1038/s41598-022-27100-2 (PMC9797486; doi:10.1038/s41598-022-27100-2)
Supplement: Supplementary file 2 — Supplementary Information 2. [file 41598_2022_27100_MOESM2_ESM.zip › MatlabModelSolver/plan_find_Q3.m]

clear
clc
%% 数据读取
load('CanJoin_Q3.mat')
material=xlsread('附件3_4.xlsx','原料','B2:D11');
product=xlsread('附件3_4.xlsx','订单','B2:E16');


NUMi=length(material(:,1));
NUMj=length(product(:,1));
IN=zeros(NUMi,NUMj);

PLANs=cell(1,NUMi);

for i=1:NUMi
    PLAN=[];
    for j=1:NUMj
        if IN(i,j)==0
            jointarget=j;%找到可以浮动等长的所有产品并分配归位
            IN(i,j)=1;
            for k=1:NUMj
                if canjoin(j,k)==1
                    if j~=k
                        jointarget=[jointarget,k];
                        IN(i,k)=1;
                    end
                end
            end
            [plan,surplus_w,rangeL]=PlanArrange(material(i,:),product,jointarget,CanJoin);
            if any(plan)
                num_plan=length(plan(:,1));
                plan1=zeros(num_plan,11);
                num_join=length(plan(1,:));
                for k=1:num_plan
                    plan1(k,9)=surplus_w(k);
                    plan1(k,10)=rangeL(1);
                    plan1(k,11)=rangeL(2);
                    for h=1:num_join
                        plan1(k,h)=plan(k,h);
                    end 
                end
                PLAN=[PLAN;plan1];
            end
        end
    end
    PLANs{1,i}=PLAN;
end
save('PLANs_Q3.mat','PLANs')
