# Supplementary material for: Multi-objective steel plate cutting optimization problem based on real number coding genetic algorithm
Source: Sci Rep. 2022 Dec 28;12:22472. doi: 10.1038/s41598-022-27100-2 (PMC9797486; doi:10.1038/s41598-022-27100-2)
Supplement: Supplementary file 2 — Supplementary Information 2. [file 41598_2022_27100_MOESM2_ESM.zip › MatlabModelSolver/Plan_find_Step2_Q3.m]

PLANs_Juanliao=cell(1,length(material(:,1)));
for i=1:length(PLANs(1,:))
    for j=1:length(PLANs{1,i}(:,1))
        if PLANs{1,i}(j,1)~=6
            PLANs_Juanliao{1,i}=[PLANs_Juanliao{1,i};PLANs{1,i}(j,:)];
        else
            break
        end
    end
end

PLANs_Banliao=cell(1,length(material(:,1)));
for i=1:10
    if ~isempty(PLANs{1,i})
        for j=1:length(PLANs{1,i}(:,1))
            if PLANs{1,i}(j,1)>=6
                PLANs_Banliao{1,i}=[PLANs_Banliao{1,i};PLANs{1,i}(j,:)];
            end
        end
    end
end

for i=1:length(PLANs(1,:))
    if any(any(PLANs_Juanliao{1,i}))
        PLANs_Juanliao{1,i}=sortrows(PLANs_Juanliao{1,i},10,'descend');
        
    end
end

Final_PLANs=cell(1,10);
for i=1:length(Final_PLANs(1,:))
    if any(any(PLANs_Juanliao{1,i}))
        Final_Plan=cell(1,2);
        Final_Plan{1,1}='单列方案排列顺序';
        Final_Plan{1,2}='余长';
        Final_Plan{1,3}='得到的产品';
        surplusM=material(i,1);
        L=PLANs_Juanliao{1,i}(:,10);
        next=1;
        last=1;
        num=floor(surplusM/L(next));
        arrangePLAN=[];
        for j=1:num
            arrangePLAN=[arrangePLAN,next];
        end
        surplusM=surplusM-num*L(next);
        while 1
            while next~=length(L)
                next=next+1;
                if PLANs_Juanliao{1,i}(next,10)<=surplusM
                    num=floor(surplusM/L(next));
                    surplusM=surplusM-num*L(next);
                    for j=1:num
                        arrangePLAN=[arrangePLAN,next];
                    end
                end
                if next==length(L)
                    Final_Plan{length(Final_Plan(:,1))+1,1}=arrangePLAN;
                    Final_Plan{length(Final_Plan(:,1)),2}=surplusM;
                    products_num=[1:1:length(product(:,1))];
                    products=zeros(1,length(product(:,1)));
                    for k=1:length(arrangePLAN)
                        for l=1:4
                            if PLANs_Juanliao{1,i}(arrangePLAN(k),2*l-1)~=0
                                products(PLANs_Juanliao{1,i}(arrangePLAN(k),2*l-1))=products(PLANs_Juanliao{1,i}(arrangePLAN(k),2*l-1))+PLANs_Juanliao{1,i}(arrangePLAN(k),2*l);
                            end
                        end
                    end
                    Final_Plan{length(Final_Plan(:,1)),3}=[products_num;products];
                end
                
            end
            while 1
                last= arrangePLAN(end);
                arrangePLAN=arrangePLAN(1:length(arrangePLAN)-1);
                surplusM=surplusM+L(last);
                if last==length(L)
                    if ~any(arrangePLAN)
                        break
                    else
                        continue
                    end
                else
                    next=last;
                    break
                end
            end
            if next==length(L) && ~any(arrangePLAN)
                break
            end
        end
        Final_PLANs{1,i}=Final_Plan;
    end
    
end

save('Final_PLANs_Q3.mat','Final_PLANs')
save('PLANs_Juanliao_Q3.mat','PLANs_Juanliao')
save('PLANs_Banliao_Q3.mat','PLANs_Banliao')
    
    
    
