# Supplementary material for: Multi-objective steel plate cutting optimization problem based on real number coding genetic algorithm
Source: Sci Rep. 2022 Dec 28;12:22472. doi: 10.1038/s41598-022-27100-2 (PMC9797486; doi:10.1038/s41598-022-27100-2)
Supplement: Supplementary file 2 — Supplementary Information 2. [file 41598_2022_27100_MOESM2_ESM.zip › MatlabModelSolver/PlanArrange.m]

function [plan,surplus_w,rangeL]=PlanArrange(material_infor,product_infor,product_index,CanJoin)
%% 组合方案生成函数
%入口参数： 一种原料的信息material_infor
%          所有产品的信息product_infor
%          待组合的产品编号product_index  可以是一个 也可以是数个
%          组合后产品的长度伸缩范围CanJoin

%% 开始组合  %注 程序待完善，目前只做了最多同时三种产品的组合
plan=[];
surplus_w=[];
num=length(product_index);
rangeL=CanJoin{product_index(1),product_index(1)};
if num==2
    rangeL=CanJoin{product_index(1),product_index(2)};
elseif num==3
    range1=CanJoin{product_index(1),product_index(2)};
    range2=CanJoin{product_index(1),product_index(3)};
    rangeL=range2;
    if range1(1)>=range2(1)
        rangeL(1)=range1(1);
    end
    if range1(2)<=range2(2)
        rangeL(2)=range1(2);
    end
elseif num==4
    range1=CanJoin{product_index(1),product_index(2)};
    range2=CanJoin{product_index(1),product_index(3)};
    range3=CanJoin{product_index(1),product_index(3)};
    rangeL=range3;
    if range1(1)>=rangeL(1)
        rangeL(1)=range1(1);
    end
    if range2(1)>=rangeL(1)
        rangeL(1)=range2(1);
    end
    if range1(2)<=rangeL(2)
        rangeL(2)=range1(2);
    end
    if range2(2)<=rangeL(2)
        rangeL(2)=range2(2);
    end
end

if material_infor(1)<rangeL(1)
    plan=[];
    surplus_w=[];
else
    if num==1
        W1=product_infor(product_index(1),2);
        N1=floor(material_infor(2)/W1);
        if N1>5
            N1=5;
        end
        plan=[product_index,N1];
        surplus_w=material_infor(2)-W1*N1;
    elseif num==2
        W1=product_infor(product_index(1),2);
        W2=product_infor(product_index(2),2);
        WM=material_infor(2);
        N1=floor(WM/W1);
        if N1>5
            N1=5;
        end
        surplus=WM-W1*N1;
        N2=floor(surplus/W2);
        if N1+N2>5
            N2=5-N1;
        end
        plan=[product_index(1),N1,product_index(2),N2];
        surplus_w=surplus-N2*W2;
        while N1~=0
            N1=N1-1;
            surplus=WM-W1*N1;
            N2=floor(surplus/W2);
            if N1+N2>5
                N2=5-N1;
            end
            if surplus-N2*W2>W1 && N1+N2<5
                continue
            else
                plan=[plan;product_index(1),N1,product_index(2),N2];
                surplus_w=[surplus_w;surplus-N2*W2];
            end
        end
    elseif num==3
        W1=product_infor(product_index(1),2);
        W2=product_infor(product_index(2),2);
        W3=product_infor(product_index(3),2);
        WM=material_infor(2);
        N1=floor(WM/W1);
        if N1>5
            N1=5;
        end
        surplus=WM-W1*N1;
        while 1
            N2=floor(surplus/W2);
            if N1+N2>5
                N2=5-N1;
            end
            surplus=WM-W1*N1-W2*N2;
            while 1
                N3=floor(surplus/W3);
                if N1+N2+N3>5
                    N3=5-N1-N2;
                end
                surplus=WM-W1*N1-W2*N2-W3*N3;
                if surplus<W1 && surplus<W2 && surplus<W3 
                    plan=[plan;product_index(1),N1,product_index(2),N2,product_index(3),N3];
                    surplus_w=[surplus_w;surplus];
                elseif N1+N2+N3==5
                    plan=[plan;product_index(1),N1,product_index(2),N2,product_index(3),N3];
                    surplus_w=[surplus_w;surplus];
                end
                if N2==0
                    break
                else
                    N2=N2-1;
                    surplus=WM-W1*N1-W2*N2;
                end
            end
            if N1==0
                break
            else 
                N1=N1-1;
                surplus=WM-W1*N1;
            end
        end
    elseif num==4
        W1=product_infor(product_index(1),2);
        W2=product_infor(product_index(2),2);
        W3=product_infor(product_index(3),2);
        W4=product_infor(product_index(4),2);
        WM=material_infor(2);
        N1=floor(WM/W1);
        if N1>5
            N1=5;
        end
        surplus=WM-W1*N1;
        while 1
            N2=floor(surplus/W2);
            if N1+N2>5
                N2=5-N1;
            end
            surplus=WM-W1*N1-W2*N2;
            while 1
                N3=floor(surplus/W3);
                if N1+N2+N3>5
                    N3=5-N1-N2;
                end
                surplus=WM-W1*N1-W2*N2-W3*N3;
                while 1
                    N4=floor(surplus/W4);
                    if N1+N2+N3+N4>5
                        N3=5-N1-N2-N3;
                    end
                    surplus=WM-W1*N1-W2*N2-W3*N3-W4*N4;
                    if surplus<W1 && surplus<W2 && surplus<W3 && surplus<W4
                        plan=[plan;product_index(1),N1,product_index(2),N2,product_index(3),N3,product_index(4),N4];
                        surplus_w=[surplus_w;surplus];
                    elseif N1+N2+N3+N4==5
                        plan=[plan;product_index(1),N1,product_index(2),N2,product_index(3),N3];
                        surplus_w=[surplus_w;surplus];
                    end
                    if N3==0
                        break
                    else
                        N3=N3-1;
                        surplus=WM-W1*N1-W2*N2-W3*N3;
                    end
                end
                if N2==0
                    break
                else
                    N2=N2-1;
                    surplus=WM-W1*N1-W2*N2;
                end
            end
            if N1==0
                break
            else
                N1=N1-1;
                surplus=WM-W1*N1;
            end
        end
    end
end
