# Supplementary material for: Multi-objective steel plate cutting optimization problem based on real number coding genetic algorithm
Source: Sci Rep. 2022 Dec 28;12:22472. doi: 10.1038/s41598-022-27100-2 (PMC9797486; doi:10.1038/s41598-022-27100-2)
Supplement: Supplementary file 2 — Supplementary Information 2. [file 41598_2022_27100_MOESM2_ESM.zip › MatlabModelSolver/production.m]

function [now_production]=production(Final_PLANs,product,material_num,list)
%% 产量换算函数
%函数功能：将切割方案换算为实际产量
now_production=[1:1:length(product(:,1))];
now_products=zeros(1,length(now_production));
for i=1:length(list)
    now_products=now_products+Final_PLANs{1,material_num}{list(i)+1,3}(2,:);
end
now_production=[now_production;now_products];
