# Supplementary material for: Multi-objective steel plate cutting optimization problem based on real number coding genetic algorithm
Source: Sci Rep. 2022 Dec 28;12:22472. doi: 10.1038/s41598-022-27100-2 (PMC9797486; doi:10.1038/s41598-022-27100-2)
Supplement: Supplementary file 2 — Supplementary Information 2. [file 41598_2022_27100_MOESM2_ESM.zip › MatlabModelSolver/Q4_main.m]

clear
clc
%% 数据读取
load('CanJoin.mat')
load('Final_PLANs_Q4.mat')
load('plan.mat')
load('PLANs_Q4.mat')
load('PLANs_Juanliao_Q4.mat')
load('PLANs_Banliao_Q4.mat')
material=xlsread('附件3_4.xlsx','原料','B2:D11');
product=xlsread('附件3_4.xlsx','订单','B2:E16');
%% 遗传算法 参数设置
population_size=20;  %种群大小
generation_num=3;   %遗传代数
DominantCopy_num=0; %优势个体复制次数
InitialGene_num=5; %每次传代所包含的初始个体的个数。为非负整数。不得超过种群大小。
variation_rate=0.15;   %变异概率

%% 主程序
tic
population=cell(population_size,8);
adaptation=zeros(generation_num,1);

%初始种群生成
%以下是预先求解得到的优势种群
load('good_population_Q4.mat')

%for num=1:population_size
    %[cut_plan_unopti,production_now]=initial2(Final_PLANs,material,product);
    %[cut_plan_optimi,production_now,total_num]=optimize(cut_plan_unopti,Final_PLANs,material,product,production_now);
    %population{num,1}=cut_plan_optimi;
    %population{num,2}=production_now;
    %population{num,3}=total_num;
    %[surplusM_log,nM_total,production_now]=arrangeBanLiao(population(num,1:3),product,material,Final_PLANs,PLANs_Banliao);
    %population{num,2}=production_now;
    %population{num,3}=nM_total;
    %population{num,4}=surplusM_log;
    %population{num,5}=DoSolution(population(num,1:3),population{num,4},product,material,Final_PLANs);
    %population{num,6}=CutPlanOutput(population{num,5},PLANs_Banliao,PLANs_Juanliao,Final_PLANs,product,material,population(num,1:3),population{num,4});
    %[population{num,5},population{num,7},population{num,8}]=DoSolution2(population(num,1:6),product,material);
%end


%% 遗传
for gene=1:generation_num
    %交配 新一代个体
    [new_population]=copulate(population);
    %变异 新一代个体
    for i=1:length(new_population(:,1))
        if rand<variation_rate
            new_population{i,1}=viarate(new_population{i,1});
        end
    end
    %新个体 适应度信息预计算
    for i=1:length(new_population(:,1))
        new_population{i,2}=static_production(Final_PLANs,new_population{i,1});
        total_num=0;
        for j=1:length(new_population{i,1}(1,:))
            if ~isempty(new_population{i,1}{1,j})
                total_num=total_num+sum(new_population{i,1}{1,j}(:,2));
            end
        end
        new_population{i,3}=total_num;
    end
    %使新个体 满足约束
    for i=1:length(new_population(:,1))
        [new_population{i,1},new_population{i,2},new_population{i,3},success]=enlarge(new_population{i,1},Final_PLANs,material,product,new_population{i,2});
        if success==0
            new_population{i,1}=[];
            new_population{i,2}=[];
            new_population{i,3}=[];
        end
    end
    %强化新个体的适应性
    for i=1:length(new_population(:,1))
        if ~isempty(new_population{i,1})
            [new_population{i,1},new_population{i,2},new_population{i,3}]=optimize(new_population{i,1},Final_PLANs,material,product,new_population{i,2});
        end
    end
    %进行板料排样
    for i=1:length(new_population(:,1))
        if ~isempty(new_population{i,1})
            [surplusM_log,nM_total,production_now]=arrangeBanLiao(new_population(i,1:3),product,material,Final_PLANs,PLANs_Banliao);
            new_population{i,2}=production_now;
            new_population{i,3}=nM_total;
            new_population{i,4}=surplusM_log;
        end
    end
    
    %适应度信息总计算
    for i=1:length(new_population(:,1))
        if ~isempty(new_population{i,1})
            new_population{i,5}=DoSolution(new_population(i,1:3),new_population{i,4},product,material,Final_PLANs);
            new_population{i,6}=CutPlanOutput(new_population{i,5},PLANs_Banliao,PLANs_Juanliao,Final_PLANs,product,material,new_population(i,1:3),new_population{i,4});
            [new_population{i,5},new_population{i,7},new_population{i,8}]=DoSolution2(new_population(i,1:6),product,material);
        end
    end
    

    %合并新旧种群
    for i=1:length(new_population(:,1))
        if ~isempty(new_population{i,1})
            population=[population;new_population(i,:)];
        end
    end
    %摘取种群适应度信息
    total_adaptation_list=[];
    for i=1:length(population(:,1))
        total_adaptation_list=[total_adaptation_list;i,population{i,3},population{i,7},population{i,8}];
        %[序号，原料张数，总成材率，排刀次数]
    end
    
    total_adaptation_list=sortrows(total_adaptation_list,4);
    %排刀次数升序
    total_adaptation_list=sortrows(total_adaptation_list,3,'descend');
    %成材率降序
    total_adaptation_list=sortrows(total_adaptation_list,2);
    %张数升序
    
    %复制优势个体
    for i=1:DominantCopy_num
        total_adaptation_list=[total_adaptation_list(1,:);total_adaptation_list];
    end
    %杀死劣势个体，并为即将新引入的初始化个体留出空位。
    population1={};
    for i=1:population_size-InitialGene_num
        population1=[population1;population(total_adaptation_list(i,1),:)];
    end
    %引入初始化个体
    if InitialGene_num>0
        population2={};
        for i=1:InitialGene_num
            [cut_plan_unopti,production_now]=initial2(Final_PLANs,material,product);
            [population2{i,1},population2{i,2},population2{i,3}]=optimize(cut_plan_unopti,Final_PLANs,material,product,production_now);
            [population2{i,4},population2{i,3},population2{i,2}]=arrangeBanLiao(population2(i,1:3),product,material,Final_PLANs,PLANs_Banliao);
            population2{i,5}=DoSolution(population2(i,1:3),population2{i,4},product,material,Final_PLANs);
            population2{i,6}=CutPlanOutput(population2{i,5},PLANs_Banliao,PLANs_Juanliao,Final_PLANs,product,material,population2(i,1:3),population2{i,4});
            [population2{i,5},population2{i,7},population2{i,8}]=DoSolution2(population2(i,1:6),product,material);
        end
    end
    
    %合并产生优势种群
    population=[population1;population2];
    
    %最优个体张数变化曲线
    adaptation(gene,1)=population{1,3};
    
end
toc
% 以下是读取预先计算的初始解
%load
%% 最优个体属性抽出
Best_Popu=population(1,:);
%% 适应度曲线的绘制
%figure
%plot([1:1:length(adaptation)],adaptation)
%xlabel('遗传代数')
%ylabel('平均消耗原料张数')
%title('适应度收敛曲线')

%% 切割方案可视化处理
VisibleCutPlan(Best_Popu,PLANs_Banliao,PLANs_Juanliao,Final_PLANs,product,material)

%% 详细切割方法的输出
%output
num_yuliao=0;
Final_Information=Best_Popu{1,5};
for i=2:length(Final_Information(:,1))
    if length(Final_Information{i,20})-1>num_yuliao
        num_yuliao=length(Final_Information{i,20})-1;
    end
end


HuiKu_infor={};
if num_yuliao>0
    for i=1:num_yuliao
        HuiKu_infor{1,2*i-1}=['余料',num2str(i),'长度'];
        HuiKu_infor{1,2*i}=['余料',num2str(i),'宽度'];
    end
end


for i=2:length(Final_Information(:,1))
    if num_yuliao>0
        for j=1:num_yuliao
            if j>length(Final_Information{i,20}(:,1))-1
                HuiKu_infor{i,2*j-1}=0;
                HuiKu_infor{i,2*j}=0;
            elseif length(Final_Information{i,20}(:,1))==1
                HuiKu_infor{i,2*j-1}=0;
                HuiKu_infor{i,2*j}=0;
            else
                HuiKu_infor{i,2*j-1}=Final_Information{i,20}{j+1,1};
                HuiKu_infor{i,2*j}=Final_Information{i,20}{j+1,2};
            end
        end
    end
end
Final_Information=[Final_Information(:,1:19),HuiKu_infor];

A={'总张数',Best_Popu{1,3};'总成材率',Best_Popu{1,7};'总换刀次数',Best_Popu{1,8};'总小机器加工次数',0;'详细信息请见其他表单',[]};
xlswrite('Q4详细答案.xlsx',Final_Information,'加工日志')
xlswrite('Q4详细答案.xlsx',Best_Popu{1,6},'详细加工方案')
xlswrite('Q4详细答案.xlsx',Best_Popu{1,2},'产品订单信息')
xlswrite('Q4详细答案.xlsx',Best_Popu{1,7},'产品订单信息')
xlswrite('Q4详细答案.xlsx',A,'Sheet1')
