# Supplementary material for: Multi-objective steel plate cutting optimization problem based on real number coding genetic algorithm
Source: Sci Rep. 2022 Dec 28;12:22472. doi: 10.1038/s41598-022-27100-2 (PMC9797486; doi:10.1038/s41598-022-27100-2)
Supplement: Supplementary file 2 — Supplementary Information 2. [file 41598_2022_27100_MOESM2_ESM.zip › MatlabModelSolver/SingleCutPlanOutput.m]

function CutPlanExcel_1=SingleCutPlanOutput(Number_material,Number_Cut_Plan,PLANs_Banliao,PLANs_Juanliao,Final_PLANs,product,material,SurplusM_cutlog)
%%
%
%
%%


N_M=Number_material;
N_P=Number_Cut_Plan+1;

L_M=material(N_M,1);
W_M=material(N_M,2);

CutPlanExcel_1={'--','--','--','--','--','--','--','--','--','--','--','--'};
CutPlanExcel_1=[CutPlanExcel_1;{'单列一刀切长度','排刀数','切割位置始末','产品①编号/浮比','产品②编号/浮比','产品③编号/浮比','产品④编号/浮比','产品⑤编号/浮比'},'余宽','宽余料是否可回库(1是0否)','余长','长余料是否可回库(1是0否)'];
start=0;
if ~isempty(Number_Cut_Plan)
    %卷料列计算
    for i=Final_PLANs{1,N_M}{N_P,1}
        L_P=PLANs_Juanliao{1,N_M}(i,10);
        target=start+L_P;
        S_M=W_M;
        CutPlanExcel_1{length(CutPlanExcel_1(:,1))+1,1}=L_P;
        Number_P=3;
        for j=1:4
            N_Product=PLANs_Juanliao{1,N_M}(i,2*j-1);
            if N_Product~=0
                W_P=product(N_Product,2);
                Num=PLANs_Juanliao{1,N_M}(i,2*j);
                for k=1:Num
                    Number_P=Number_P+1;
                    S_M=S_M-W_P;
                    CutPlanExcel_1{length(CutPlanExcel_1(:,1)),Number_P}=[num2str(N_Product),'号；',num2str(L_P/product(N_Product,1)*100,4),'%'];
                end
            end
        end
        CutPlanExcel_1{length(CutPlanExcel_1(:,1)),2}=Number_P-3;
        start=target;
        CutPlanExcel_1{length(CutPlanExcel_1(:,1)),3}=['[',num2str(start),',',num2str(target),']'];
        CutPlanExcel_1{length(CutPlanExcel_1(:,1)),9}=S_M;
        if S_M>=100 && L_P>=50000
            CutPlanExcel_1{length(CutPlanExcel_1(:,1)),10}=1;
        else
            CutPlanExcel_1{length(CutPlanExcel_1(:,1)),10}=0;
        end
        CutPlanExcel_1{length(CutPlanExcel_1(:,1)),11}=L_M-target;
        CutPlanExcel_1{length(CutPlanExcel_1(:,1)),12}='/';
    end
end

if ~isempty(SurplusM_cutlog)
    %板料列计算
    for i=SurplusM_cutlog
        S_M=W_M;
        L_P=PLANs_Banliao{1,N_M}(i,10);
        target=start+L_P;
        CutPlanExcel_1{length(CutPlanExcel_1(:,1))+1,1}=L_P;
        Number_P=3;
        for j=1:4
            N_Product=PLANs_Banliao{1,N_M}(i,2*j-1);
            if N_Product~=0
                W_P=product(N_Product,2);
                Num=PLANs_Banliao{1,N_M}(i,2*j);
                for k=1:Num
                    Number_P=Number_P+1;
                    S_M=S_M-W_P;
                    CutPlanExcel_1{length(CutPlanExcel_1(:,1)),Number_P}=[num2str(N_Product),'号；',num2str(L_P/product(N_Product,1)*100,4),'%'];
                end
            end
        end
        CutPlanExcel_1{length(CutPlanExcel_1(:,1)),2}=Number_P-3;
        start=target;
        CutPlanExcel_1{length(CutPlanExcel_1(:,1)),3}=['[',num2str(start),',',num2str(target),']'];
        CutPlanExcel_1{length(CutPlanExcel_1(:,1)),11}=L_M-target;
        CutPlanExcel_1{length(CutPlanExcel_1(:,1)),9}=S_M;
        if S_M>=100 && L_P>=50000
            CutPlanExcel_1{length(CutPlanExcel_1(:,1)),10}=1;
        else
            CutPlanExcel_1{length(CutPlanExcel_1(:,1)),10}=0;
        end
        CutPlanExcel_1{length(CutPlanExcel_1(:,1)),12}='/';
    end
end

if CutPlanExcel_1{length(CutPlanExcel_1(:,1)),11}>=2000 && W_M>=1000
    CutPlanExcel_1{length(CutPlanExcel_1(:,1)),12}=1;
elseif CutPlanExcel_1{length(CutPlanExcel_1(:,1)),11}>=50000 && W_M>=100
    CutPlanExcel_1{length(CutPlanExcel_1(:,1)),12}=1;
else
    CutPlanExcel_1{length(CutPlanExcel_1(:,1)),12}=0;
end
