# Supplementary material for: Multi-objective steel plate cutting optimization problem based on real number coding genetic algorithm
Source: Sci Rep. 2022 Dec 28;12:22472. doi: 10.1038/s41598-022-27100-2 (PMC9797486; doi:10.1038/s41598-022-27100-2)
Supplement: Supplementary file 2 — Supplementary Information 2. [file 41598_2022_27100_MOESM2_ESM.zip › MatlabModelSolver/static_production.m]

function production_now=static_production(Final_PLANs,cut_plan)
%% 个解加工方法的产品统计函数
%函数功能：将cut_plan中产品总数进行统计
production_now=[1:1:length(Final_PLANs{1,1}{2,3}(1,:));zeros(1,length(Final_PLANs{1,1}{2,3}(1,:)))];
for i=1:length(cut_plan(1,:))
    if ~isempty(cut_plan{1,i})
        for j=1:length(cut_plan{1,i}(:,1))
            if cut_plan{1,i}(j,2)~=0
                production_now(2,:)=production_now(2,:)+Final_PLANs{1,i}{j+1,3}(2,:);
            end
        end
    end
end
