# Supplementary material for: Multi-objective steel plate cutting optimization problem based on real number coding genetic algorithm
Source: Sci Rep. 2022 Dec 28;12:22472. doi: 10.1038/s41598-022-27100-2 (PMC9797486; doi:10.1038/s41598-022-27100-2)
Supplement: Supplementary file 2 — Supplementary Information 2. [file 41598_2022_27100_MOESM2_ESM.zip › MatlabModelSolver/viarate.m]

function [viarated_plan_unopti]=viarate(cut_plan)
%% 遗传算法变异算子“随机增减”
for i=length(cut_plan(1,:))
    if ~isempty(cut_plan{1,i})
        for j=1:length(cut_plan{1,i}(:,1))
            if cut_plan{1,i}(:,2)>0
                if rand>0.5
                    cut_plan{1,i}(:,2)=cut_plan{1,i}(:,2)-1;
                end
            else
                if i==1 &&rand<0.05
                    cut_plan{1,i}(:,2)=cut_plan{1,i}(:,2)+1;
                elseif rand<0.1
                    cut_plan{1,i}(:,2)=cut_plan{1,i}(:,2)+1;
                end
            end
        end
    end
end
viarated_plan_unopti=cut_plan;
