# Supplementary material for: Multi-objective steel plate cutting optimization problem based on real number coding genetic algorithm
Source: Sci Rep. 2022 Dec 28;12:22472. doi: 10.1038/s41598-022-27100-2 (PMC9797486; doi:10.1038/s41598-022-27100-2)
Supplement: Supplementary file 2 — Supplementary Information 2. [file 41598_2022_27100_MOESM2_ESM.zip › MatlabModelSolver/附件3_4.xlsx]

## Sheet: 原料
原料编号	长度	宽度	库存（张）	单张面积
1	148624	1519.91	5	2.25895e+08	743120
2	32960.5	999.35	10	3.29391e+07	329605
3	75508.7	1232.32	8	9.30509e+07	604070
4	14091.5	920.62	2	1.29729e+07	28183
5	75040.3	1573.71	3	1.18092e+08	225121
6	138570	844.99	10	1.17091e+08	1.3857e+06
7	98641.3	1184.54	12	1.16845e+08	1.1837e+06
8	114074	879.02	9	1.00274e+08	1.02667e+06
9	104638	969.02	3	1.01396e+08	313913
10	58023.8	1785.45	10	1.03599e+08	580238

## Sheet: 订单
订单编号	长度	宽度	需求量（张）	浮动比例	种类	面积
1	44351.1	422.88	36	0.05	卷料	1.87552e+07	1.59664e+06
2	39229	282.88	29		卷料	1.10971e+07	1.13764e+06
3	54787.7	268.36	42		卷料	1.47028e+07	2.30109e+06
4	45284.4	277.7	32	0.01	卷料	1.25755e+07	1.4491e+06
5	53479.8	332.29	18	0.1	卷料	1.77708e+07	962636
6	897.32	603.06	38		板料	541138	34098.2
7	896.09	714.72	23	0.1	板料	640453	20610.1
8	1096.33	435.84	31	0.1	板料	477824	33986.2
9	890.53	343.08	40		板料	305523	35621.2
10	752.61	641.45	42		板料	482762	31609.6
11	970.16	667.21	34		板料	647300	32985.4
12	998.29	472.3	25	0.05	板料	471492	24957.2
13	1024.87	340.51	24		板料	348978	24596.9
14	621.91	476.6	22		板料	296402	13682
15	1243.03	471.25	28	0.1	板料	585778	34804.8

## Sheet: 加工卷料后可利用的余料
15571.9	1519.91	2	10x3000
12770.7	1519.91	3	12x3000
20183.3	1184.54	1	5x4000
3236.08	1785.45	2	2x3000
