# Supplementary material for: Multi-objective steel plate cutting optimization problem based on real number coding genetic algorithm
Source: Sci Rep. 2022 Dec 28;12:22472. doi: 10.1038/s41598-022-27100-2 (PMC9797486; doi:10.1038/s41598-022-27100-2)
Supplement: Supplementary file 2 — Supplementary Information 2. [file 41598_2022_27100_MOESM2_ESM.zip › MatlabModelSolver/arrangeBanLiao.m]

function [surplusM_log,nM_total,production_now]=arrangeBanLiao(population,product,material,Final_PLANs,PLANs_Banliao)
cut_ulti_plan=population{1,1};
production_now=population{1,2};
nM_total=population{1,3};
surplusM_infor=cell(1,length(cut_ulti_plan(1,:)));
for i=1:length(cut_ulti_plan(1,:))
    if ~isempty(cut_ulti_plan{1,i})
        for j=1:length(cut_ulti_plan{1,i}(:,1))
            if cut_ulti_plan{1,i}(j,2)~=0
                if Final_PLANs{1,i}{j+1,2}>=2000 && material(i,2)>=1000
                    for k=1:cut_ulti_plan{1,i}(j,2)
                        surplusM_infor{1,i}=[surplusM_infor{1,i};i,j,Final_PLANs{1,i}{j+1,2},material(i,2),1];
                    end
                else
                    for k=1:cut_ulti_plan{1,i}(j,2)
                        surplusM_infor{1,i}=[surplusM_infor{1,i};i,j,Final_PLANs{1,i}{j+1,2},material(i,2),0];
                    end
                end
            end
        end
    end
end


mission=[zeros(1,5),product(6:15,3)'];
MISSION_IS_FINISHED=[ones(1,5),zeros(1,10)];

surplusM_log=cell(1,length(material(:,1)));
for i=1:length(surplusM_log(1,:))
    surplusM_log{1,i}={'方案采用的余料编号','板料方案队列','长边余量','加工的产品'};
end


CanChoose_waste=[];
for i=1:length(surplusM_infor(1,:))
    if ~isempty(surplusM_infor{1,i})
        for j=1:length(surplusM_infor{1,i}(:,1))
            if surplusM_infor{1,i}(j,5)==0
                CanChoose_waste=[CanChoose_waste;i,j,1];
            end
        end
    end
end
if ~isempty(CanChoose_waste)
    while 1
        CanChoose_wasteList=find(CanChoose_waste(:,3)==1);
        if isempty(CanChoose_wasteList)
            break
        end
        chooseS=CanChoose_wasteList(randi(length(CanChoose_wasteList)));
        choose=CanChoose_waste(chooseS,1:2);
        CanChoose_waste(chooseS,3)=0;
        
        surplusL=surplusM_infor{1,choose(1)}(choose(2),3);
        surplusW=surplusM_infor{1,choose(1)}(choose(2),4);
        surplusM_log{1,choose(1)}{length(surplusM_log{1,choose(1)}(:,1))+1,1}=[choose(1),choose(2)];
        surplusM_log{1,choose(1)}{length(surplusM_log{1,choose(1)}(:,1)),4}=[1:1:length(product(:,1));zeros(1,length(product(:,1)))];
        surplusM_log{1,choose(1)}{length(surplusM_log{1,choose(1)}(:,1)),3}=surplusL;
        while 1
            while 1
                chooseP=randi(length(PLANs_Banliao{1,choose(1)}(:,1)));
                essential=0;
                for i=1:4
                    if PLANs_Banliao{1,choose(1)}(chooseP,2*i-1)~=0
                        if MISSION_IS_FINISHED(PLANs_Banliao{1,choose(1)}(chooseP,2*i-1))==0 && PLANs_Banliao{1,choose(1)}(chooseP,2*i)>0
                            essential=1;
                        end
                    end
                end
                if essential==1
                    break
                end
            end
            if surplusL<PLANs_Banliao{1,choose(1)}(chooseP,10)
                break
            else
                surplusL=surplusL-PLANs_Banliao{1,choose(1)}(chooseP,10);
                surplusM_log{1,choose(1)}{length(surplusM_log{1,choose(1)}(:,1)),2}=[surplusM_log{1,choose(1)}{length(surplusM_log{1,choose(1)}(:,1)),2},chooseP];
                surplusM_log{1,choose(1)}{length(surplusM_log{1,choose(1)}(:,1)),3}=surplusL;
                for j=1:4
                    if PLANs_Banliao{1,choose(1)}(chooseP,2*j-1)~=0
                        production_now(2,PLANs_Banliao{1,choose(1)}(chooseP,2*j-1))=production_now(2,PLANs_Banliao{1,choose(1)}(chooseP,2*j-1))+PLANs_Banliao{1,choose(1)}(chooseP,2*j);
                        surplusM_log{1,choose(1)}{length(surplusM_log{1,choose(1)}(:,1)),4}(2,PLANs_Banliao{1,choose(1)}(chooseP,2*j-1))=surplusM_log{1,choose(1)}{length(surplusM_log{1,choose(1)}(:,1)),4}(2,PLANs_Banliao{1,choose(1)}(chooseP,2*j-1))+PLANs_Banliao{1,choose(1)}(chooseP,2*j);
                    end
                end
                predict=production_now(2,:)-mission;
                for i=1:length(predict)
                    if predict(i)>0
                        MISSION_IS_FINISHED(i)=1;
                    end
                end
                if all(MISSION_IS_FINISHED)
                    break
                end
            end
        end
        if all(MISSION_IS_FINISHED)
            break
        end
    end
end
%以上先把一定为废料的原料使用掉


%以下开始使用可以是有效余料的部分
%但保留了2000 的长度
CanChoose=[];
for i=1:length(surplusM_infor(1,:))
    if ~isempty(surplusM_infor{1,i})
        for j=1:length(surplusM_infor{1,i}(:,1))
            if surplusM_infor{1,i}(j,5)==1
                CanChoose=[CanChoose;i,j,1];
            end
        end
    end
end


if ~all(MISSION_IS_FINISHED)
    while 1
        CanChoose_List=find(CanChoose(:,3)==1);
        if isempty(CanChoose_List)
            break
        end
        chooseS=CanChoose_List(randi(length(CanChoose_List)));
        choose=CanChoose(chooseS,1:2);
        CanChoose(chooseS,3)=0;
        surplusL=surplusM_infor{1,choose(1)}(choose(2),3);
        surplusW=surplusM_infor{1,choose(1)}(choose(2),4);
        surplusM_log{1,choose(1)}{length(surplusM_log{1,choose(1)}(:,1))+1,1}=[choose(1),choose(2)];
        surplusM_log{1,choose(1)}{length(surplusM_log{1,choose(1)}(:,1)),4}=[1:1:length(product(:,1));zeros(1,length(product(:,1)))];
        surplusM_log{1,choose(1)}{length(surplusM_log{1,choose(1)}(:,1)),3}=surplusL;
        while 1
            while 1
                chooseP=randi(length(PLANs_Banliao{1,choose(1)}(:,1)));
                essential=0;
                for i=1:4
                    if PLANs_Banliao{1,choose(1)}(chooseP,2*i-1)~=0
                        if MISSION_IS_FINISHED(PLANs_Banliao{1,choose(1)}(chooseP,2*i-1))==0 && PLANs_Banliao{1,choose(1)}(chooseP,2*i)>0
                            essential=1;
                        end
                    end
                end
                if essential==1
                    break
                end
            end
            if surplusL<PLANs_Banliao{1,CanChoose(chooseS,1)}(chooseP,10)
                break
            else
                surplusL=surplusL-PLANs_Banliao{1,CanChoose(chooseS,1)}(chooseP,10);
                surplusM_log{1,CanChoose(chooseS,1)}{length(surplusM_log{1,CanChoose(chooseS,1)}(:,1)),2}=[surplusM_log{1,CanChoose(chooseS,1)}{length(surplusM_log{1,CanChoose(chooseS,1)}(:,1)),2},chooseP];
                surplusM_log{1,CanChoose(chooseS,1)}{length(surplusM_log{1,CanChoose(chooseS,1)}(:,1)),3}=surplusL;
                for j=1:4
                    if PLANs_Banliao{1,CanChoose(chooseS,1)}(chooseP,2*j-1)~=0
                        production_now(2,PLANs_Banliao{1,CanChoose(chooseS,1)}(chooseP,2*j-1))=production_now(2,PLANs_Banliao{1,CanChoose(chooseS,1)}(chooseP,2*j-1))+PLANs_Banliao{1,CanChoose(chooseS,1)}(chooseP,2*j);
                        surplusM_log{1,CanChoose(chooseS,1)}{length(surplusM_log{1,CanChoose(chooseS,1)}(:,1)),4}(2,PLANs_Banliao{1,CanChoose(chooseS,1)}(chooseP,2*j-1))=surplusM_log{1,CanChoose(chooseS,1)}{length(surplusM_log{1,CanChoose(chooseS,1)}(:,1)),4}(2,PLANs_Banliao{1,CanChoose(chooseS,1)}(chooseP,2*j-1))+PLANs_Banliao{1,CanChoose(chooseS,1)}(chooseP,2*j);
                    end
                end
                predict=production_now(2,:)-mission;
                for i=1:length(predict)
                    if predict(i)>0
                        MISSION_IS_FINISHED(i)=1;
                    end
                end
                if all(MISSION_IS_FINISHED)
                    break
                end
            end
        end
        if all(MISSION_IS_FINISHED)
            break
        end
    end
end

%    if all(MISSION_IS_FINISHED)
%        break
%   end
%end
%若仍未解决,新增一张原料
if ~all(MISSION_IS_FINISHED)
    can_useM=zeros(1,length(material(:,1)));
    used_M=can_useM;
    Area_M=can_useM;
    for i=1:length(used_M)
        if ~isempty(cut_ulti_plan{1,i})
            used_M(i)=sum(cut_ulti_plan{1,i}(:,2));
        end
    end
    
    
    total_M=material(:,3)';
    
    %添加未使用的原料进行排样
    
    while ~all(MISSION_IS_FINISHED)
        surplus_M=total_M-used_M;
        for i=1:length(surplus_M)
            Area_M(i)=material(i,1)*material(i,2);
            if surplus_M(i)>0
                can_useM(i)=1;
            end
        end
        can_use_list=find(can_useM==1);
        list_Area=Area_M(can_use_list);
        [a,b]=sort(list_Area,'descend');
        choose=can_use_list(b(1));
        nM_total=nM_total+1;
        total_M(choose)=total_M(choose)-1;
        surplusL=material(choose,1);
        surplusM_log{1,choose}{length(surplusM_log{1,choose}(:,1))+1,1}=[choose];
        surplusM_log{1,choose}{length(surplusM_log{1,choose}(:,1)),4}=[1:1:length(product(:,1));zeros(1,length(product(:,1)))];
        while 1
            while 1
                chooseP=randi(length(PLANs_Banliao{1,choose}(:,1)));
                essential=0;
                for i=1:4
                    if PLANs_Banliao{1,choose}(chooseP,2*i-1)~=0
                        if MISSION_IS_FINISHED(PLANs_Banliao{1,choose}(chooseP,2*i-1))==0 && PLANs_Banliao{1,choose}(chooseP,2*i)>0
                            essential=1;
                        end
                    end
                end
                if essential==1
                    break
                end
            end
            if surplusL<PLANs_Banliao{1,choose}(chooseP,10)
                break
            else
                surplusL=surplusL-PLANs_Banliao{1,choose}(chooseP,10);
                surplusM_log{1,choose}{length(surplusM_log{1,choose}(:,1)),2}=[surplusM_log{1,choose}{length(surplusM_log{1,choose}(:,1)),2},chooseP];
                surplusM_log{1,choose}{length(surplusM_log{1,choose}(:,1)),3}=surplusL;
                for j=1:4
                    if PLANs_Banliao{1,choose}(chooseP,2*j-1)~=0
                        production_now(2,PLANs_Banliao{1,choose}(chooseP,2*j-1))=production_now(2,PLANs_Banliao{1,choose}(chooseP,2*j-1))+PLANs_Banliao{1,choose}(chooseP,2*j);
                        surplusM_log{1,choose}{length(surplusM_log{1,choose}(:,1)),4}(2,PLANs_Banliao{1,choose}(chooseP,2*j-1))=surplusM_log{1,choose}{length(surplusM_log{1,choose}(:,1)),4}(2,PLANs_Banliao{1,choose}(chooseP,2*j-1))+PLANs_Banliao{1,choose}(chooseP,2*j);
                    end
                end
                predict=production_now(2,:)-mission;
                for i=1:length(predict)
                    if predict(i)>0
                        MISSION_IS_FINISHED(i)=1;
                    end
                end
                if all(MISSION_IS_FINISHED)
                    break
                end
            end
        end
    end
end

%优化解

[surplusM_log,production_now]=optimize2(surplusM_log,PLANs_Banliao,product,production_now);
