# Supplementary material for: Multi-objective steel plate cutting optimization problem based on real number coding genetic algorithm
Source: Sci Rep. 2022 Dec 28;12:22472. doi: 10.1038/s41598-022-27100-2 (PMC9797486; doi:10.1038/s41598-022-27100-2)
Supplement: Supplementary file 2 — Supplementary Information 2. [file 41598_2022_27100_MOESM2_ESM.zip › MatlabModelSolver/copulate.m]

function [new_population]=copulate(population)
%% 遗传算法交叉算子“随机交配”
if mod(length(population(:,1)),2)==1
    population=[population,population(1,:)];
end
randindex=randperm(length(population(:,1)),length(population(:,1)));
a=population;
population=cell(length(population(:,1)),1);
for i=1:length(randindex)
    population{i,1}=a{randindex(i),1};
end

now_population=cell(length(population(:,1)),1);
%交配
for i=1:2:length(randindex)-1
    copulation=cell(1,length(population{i,1}(1,:)));
    for j=1:length(population{i,1}(1,:))
        if ~isempty(population{i,1}{1,j})
            copulation{1,j}=population{i,1}{1,j};
            for k=1:length(population{i,1}{1,j}(:,1))
                if rand>0.5
                    copulation{1,j}(k,2)=population{i,1}{1,j}(k,2);
                else
                    copulation{1,j}(k,2)=population{i+1,1}{1,j}(k,2);
                end
            end
        end
    end
    new_population{(i+1)/2,1}=copulation;
end

%再次交配
randindex=randperm(length(population(:,1)),length(population(:,1)));
population=cell(length(population(:,1)),1);
for i=1:length(randindex)
    population{i,1}=a{randindex(i),1};
end

for i=1:2:length(randindex)-1
    copulation=cell(1,length(population{i,1}(1,:)));
    for j=1:length(population{i,1}(1,:))
        if ~isempty(population{i,1}{1,j})
            copulation{1,j}=population{i,1}{1,j};
            for k=1:length(population{i,1}{1,j}(:,1))
                if rand>0.5
                    copulation{1,j}(k,2)=population{i,1}{1,j}(k,2);
                else
                    copulation{1,j}(k,2)=population{i+1,1}{1,j}(k,2);
                end
            end
        end
    end
    new_population{(i+1)/2+10,1}=copulation;
end

end
