# Supplementary material for: Multi-objective steel plate cutting optimization problem based on real number coding genetic algorithm
Source: Sci Rep. 2022 Dec 28;12:22472. doi: 10.1038/s41598-022-27100-2 (PMC9797486; doi:10.1038/s41598-022-27100-2)
Supplement: Supplementary file 2 — Supplementary Information 2. [file 41598_2022_27100_MOESM2_ESM.zip › MatlabModelSolver/CutPlanOutput.m]

function CutPlanExcel=CutPlanOutput(Final_Information,PLANs_Banliao,PLANs_Juanliao,Final_PLANs,product,material,Best_Popu,surplusM_log)

%%
%
%
%%

CutPlanExcel={};

total_N_M=1;
for i=2:length(Final_Information(:,1))
    
    %juanliao
    number_M=Final_Information{i,1};
    number=[];
    if Final_Information{i,1}==Final_Information{i-1,1}
        total_N_M=total_N_M+1;
    else
        total_N_M=1;
    end
    now_N_M=0;
    for j=1:length(Best_Popu{1,1}{1,number_M}(:,1))
        if Best_Popu{1,1}{1,number_M}(j,2)~=0
            for k=1:Best_Popu{1,1}{1,number_M}(j,2)
                now_N_M=now_N_M+1;
                if total_N_M==now_N_M
                    number=j;
                    break
                end
            end
        end
        if ~isempty(number)
            break
        end
    end
    %banliao
    SurplusM_cutlog=[];
    for j=2:length(surplusM_log{1,number_M}(:,1))
        if length(surplusM_log{1,number_M}{j,1})==2
            if surplusM_log{1,number_M}{j,1}(1,2)==total_N_M
                SurplusM_cutlog=surplusM_log{1,number_M}{j,2};
            end
        else
            SurplusM_cutlog=surplusM_log{1,number_M}{j,2};
        end
    end
    %% 详细切割方法的输出
    CutPlanExcel_1=SingleCutPlanOutput(Final_Information{i,1},number,PLANs_Banliao,PLANs_Juanliao,Final_PLANs,product,material,SurplusM_cutlog);
    %output
    CutPlanExcel=[CutPlanExcel;CutPlanExcel_1];
end
CutPlanExcel2=cell(1,length(CutPlanExcel(1,:)));

CutPlanExcel2{1,1}='切割方案汇总';
CutPlanExcel2{1,2}='每一大块代表一张原料';
CutPlanExcel2{1,3}='每一行代表一列切割方案';
CutPlanExcel=[CutPlanExcel2;CutPlanExcel];
end
