# Supplementary material for: Multi-objective steel plate cutting optimization problem based on real number coding genetic algorithm
Source: Sci Rep. 2022 Dec 28;12:22472. doi: 10.1038/s41598-022-27100-2 (PMC9797486; doi:10.1038/s41598-022-27100-2)
Supplement: Supplementary file 2 — Supplementary Information 2. [file 41598_2022_27100_MOESM2_ESM.zip › MatlabModelSolver/cutplot.m]

function cutplot(Number_material,Number_Cut_Plan,Number_Log,PLANs_Banliao,PLANs_Juanliao,Final_PLANs,product,material,SurplusM_cutlog)
N_M=Number_material;
N_P=Number_Cut_Plan+1;
figure();
hold on
L_M=material(N_M,1);
W_M=material(N_M,2);
P_M=[0,0;0,W_M;-L_M,W_M;-L_M,0;0,0];
plot(P_M(:,1),P_M(:,2))

starting_P=[0,0];

if ~isempty(Number_Cut_Plan)
    %卷料可视化
    for i=Final_PLANs{1,N_M}{N_P,1}
        L_P=PLANs_Juanliao{1,N_M}(i,10);
        starting_P1=starting_P;
        for j=1:4
            N_Product=PLANs_Juanliao{1,N_M}(i,2*j-1);
            if N_Product~=0
                W_P=product(N_Product,2);
                Num=PLANs_Juanliao{1,N_M}(i,2*j);
                for k=1:Num
                    P_P=[starting_P1;starting_P1+[0,W_P];starting_P1+[-L_P,W_P];starting_P1+[-L_P,0];starting_P1];
                    plot(P_P(:,1),P_P(:,2))
                    text(starting_P1(1)-L_P/2,starting_P1(2)+W_P/2,num2str(N_Product))
                    starting_P1=starting_P1+[0,W_P];
                end
            end
        end
        if L_P>=50000 && W_M-starting_P1(2)>=100
            text(starting_P1(1)-L_P/2,starting_P1(2)+(W_M-starting_P1(2))/2,'回库余料')
        else
            text(starting_P1(1)-L_P/2,starting_P1(2)+(W_M-starting_P1(2))/2,'废料')
        end
        starting_P=starting_P+[-L_P,0];
        YiDaoQie=[starting_P;starting_P+[0,W_M]];
        plot(YiDaoQie(:,1),YiDaoQie(:,2))
    end
end

if any(SurplusM_cutlog)
    %板料可视化
    for i=SurplusM_cutlog
        L_P=PLANs_Banliao{1,N_M}(i,10);
        starting_P1=starting_P;
        for j=1:4
            N_Product=PLANs_Banliao{1,N_M}(i,2*j-1);
            if N_Product~=0
                W_P=product(N_Product,2);
                Num=PLANs_Banliao{1,N_M}(i,2*j);
                for k=1:Num
                    P_P=[starting_P1;starting_P1+[0,W_P];starting_P1+[-L_P,W_P];starting_P1+[-L_P,0];starting_P1];
                    plot(P_P(:,1),P_P(:,2))
                    text(starting_P1(1)-L_P/2,starting_P1(2)+W_P/2,num2str(N_Product))
                    starting_P1=starting_P1+[0,W_P];
                end
            end
        end
        if L_P>=50000 && W_M-starting_P1(2)>=100
            text(starting_P1(1)-L_P/2,starting_P1(2)+(W_M-starting_P1(2))/2,'回库余料')
        elseif L_P>=2000 && W_M-starting_P1(2)>=1000
            text(starting_P1(1)-L_P/2,starting_P1(2)+(W_M-starting_P1(2))/2,'回库余料')
        else
            text(starting_P1(1)-L_P/2,starting_P1(2)+(W_M-starting_P1(2))/2,'废料')
        end
        starting_P=starting_P+[-L_P,0];
        YiDaoQie=[starting_P;starting_P+[0,W_M]];
        plot(YiDaoQie(:,1),YiDaoQie(:,2))
    end
end

if L_M+starting_P(1)>=2000 && W_M>=1000
    text(starting_P(1)-(L_M+starting_P(1))/2,W_M/2,'回库余料')
elseif L_M+starting_P(1)>=50000 && W_M>=100
    text(starting_P(1)-(L_M+starting_P(1))/2,W_M/2,'回库余料')
else
    text(starting_P(1)-(L_M+starting_P(1))/2,W_M/2,'废料')
end
    

title(['加工日志编号：',num2str(Number_Log),'号；原料编号：',num2str(N_M),'号'])
hold off
