# Supplementary material for: Multi-objective steel plate cutting optimization problem based on real number coding genetic algorithm
Source: Sci Rep. 2022 Dec 28;12:22472. doi: 10.1038/s41598-022-27100-2 (PMC9797486; doi:10.1038/s41598-022-27100-2)
Supplement: Supplementary file 2 — Supplementary Information 2. [file 41598_2022_27100_MOESM2_ESM.zip › MatlabModelSolver/DoSolution.m]

function [final_information]=DoSolution(Best_Popu,surplusM_log,product,material,Final_PLANs)

final_information=cell(1,1);
final_information{1,1}='原料序号';
for i=1:length(product(:,1))
    final_information{1,i+1}=['产品',num2str(i)];
end
final_information{1,length(final_information(1,:))+1}='成材率';
final_information{1,length(final_information(1,:))+1}='换刀次数';
final_information{1,length(final_information(1,:))+1}='小机器加工数';
final_information{1,length(final_information(1,:))+1}='余料长';
final_information{1,length(final_information(1,:))+1}='余料宽';
for i=1:length(material(:,1))
    if ~isempty(Best_Popu{1,1}{1,i})
        final_information2=[];
        for j=1:length(Best_Popu{1,1}{1,i}(:,1))
            if Best_Popu{1,1}{1,i}(j,2)~=0
                final_information1=zeros(1,length(final_information(1,:)));
                a=unique(Final_PLANs{1,i}{j+1,1});
                final_information1(1,length(final_information(1,:))-3)=length(a);
                final_information1(1,length(final_information(1,:))-1)=Final_PLANs{1,i}{j+1,2};
                final_information1(1,length(final_information(1,:))-0)=material(i,2);
                for k=1:Best_Popu{1,1}{1,i}(j,2)
                    final_information1(1,1)=i;
                    for l=1:length(product(:,1))
                        final_information1(1,l+1)=Final_PLANs{1,i}{j+1,3}(2,l);
                    end
                    final_information2=[final_information2;final_information1];
                end
            end
        end
        if length(surplusM_log{1,i}(:,1))>1
            for j=2:length(surplusM_log{1,i}(:,1))
                b=unique(surplusM_log{1,i}{j,2});
                if length(surplusM_log{1,i}{j,1})==2
                    final_information2(surplusM_log{1,i}{j,1}(1,2),2:length(product(:,1))+1)=final_information2(surplusM_log{1,i}{j,1}(1,2),2:length(product(:,1))+1)+surplusM_log{1,i}{j,4}(2,:);
                    final_information2(surplusM_log{1,i}{j,1}(1,2),length(final_information(1,:))-3)=final_information2(surplusM_log{1,i}{j,1}(1,2),length(final_information(1,:))-3)+length(b);
                    final_information2(surplusM_log{1,i}{j,1}(1,2),length(final_information(1,:))-1)=surplusM_log{1,i}{j,3};
                else
                    final_information2=[final_information2;[i,surplusM_log{1,i}{j,4}(2,:),0,length(b),0,surplusM_log{1,i}{j,3},material(i,2)]];
                end
            end
        end
        if ~isempty(final_information2)
            for j=1:length(final_information2(:,1))
                final_information{length(final_information(:,1))+1,1}=final_information2(j,1);
                for k=2:length(final_information2(j,:))
                    final_information{length(final_information(:,1)),k}=final_information2(j,k);
                end
            end
        end
    end
end
for i=2:length(final_information(:,1))
    final_information{i,length(final_information(1,:))-1}=0;
    final_information{i,length(final_information(1,:))}=0;
    S_effective=final_information{i,length(final_information(1,:))-1}*final_information{i,length(final_information(1,:))};
    for j=2:length(product(:,1)+1)
        S_effective=S_effective+product(j-1,1)*product(j-1,2)*final_information{i,j};
    end
    final_information{i,length(final_information(1,:))-4}=S_effective/(material(final_information{i,1},1)*material(final_information{i,1},2));
end
