# Supplementary material for: Multi-objective steel plate cutting optimization problem based on real number coding genetic algorithm
Source: Sci Rep. 2022 Dec 28;12:22472. doi: 10.1038/s41598-022-27100-2 (PMC9797486; doi:10.1038/s41598-022-27100-2)
Supplement: Supplementary file 2 — Supplementary Information 2. [file 41598_2022_27100_MOESM2_ESM.zip › MatlabModelSolver/DoSolution2.m]

function [Final_Information,Yield,NumArrange]=DoSolution2(population_infor,product,material)
%%
%
%
%%
Final_Information=population_infor{1,5};
CutPlan=population_infor{1,6};
ReturnM=cell(length(Final_Information(:,1)),1);
ReturnM{1,1}='回库余料';
for i=2:length(Final_Information(:,1))
    ReturnM{i,1}={'余料长','余料宽'};
end
Num=1;
for i=1:length(CutPlan(:,1))
    if length(CutPlan{i,10})==2
        Num=Num+1;
    end
    if CutPlan{i,10}==1
       ReturnM{Num,1}{length(ReturnM{Num,1}(:,1))+1,1}=CutPlan{i,1};
       ReturnM{Num,1}{length(ReturnM{Num,1}(:,1)),2}=CutPlan{i,9};
    end
    if CutPlan{i,12}==1
        ReturnM{Num,1}{length(ReturnM{Num,1}(:,1))+1,1}=CutPlan{i,11};
        ReturnM{Num,1}{length(ReturnM{Num,1}(:,1)),2}=material(Final_Information{Num,1},2);
    end
end

Final_Information=[Final_Information(:,1:19),ReturnM];
for i=2:length(Final_Information(:,1))
    S_SM=0;
    if length(Final_Information{i,20}(:,1))>1
        for j=2:length(Final_Information{i,20}(:,1))
            S_SM=S_SM+Final_Information{i,20}{j,1}*Final_Information{i,20}{j,2};
        end
    end
    NUM_M=Final_Information{i,1};
    Final_Information{i,17}=Final_Information{i,17}+S_SM/(material(NUM_M,1)*material(NUM_M,2));
end
%A为总成材率，B为总换刀次数
S_total=0;
S_t_effective=0;
NumArrange=0;
for i=2:length(Final_Information(:,1))
    S_total=S_total+material(Final_Information{i,1},1)*material(Final_Information{i,1},2);
    S_t_effective=S_t_effective+material(Final_Information{i,1},1)*material(Final_Information{i,1},2)*Final_Information{i,length(Final_Information(1,:))-3};
    NumArrange=NumArrange+Final_Information{i,length(Final_Information(1,:))-2};
end
Yield=S_t_effective/S_total;
